# Supplementary material for: Vital signs-based healthcare kiosks for screening chronic and infectious diseases: a systematic review
Source: Commun Med (Lond). 2025 Jan 21;5:28. doi: 10.1038/s43856-025-00738-5 (PMC11751283; doi:10.1038/s43856-025-00738-5)
Supplement: Supplementary file 4 — Supplementary Data 1 [file 43856_2025_738_MOESM4_ESM.xlsx]

## Sheet: Sheet1
Purpose	Year	Study	Vital Signs*	Contactless	No. of Sensors	Sensors	Gold Standard	Evaluation Metrics	Follows Standards?	Total time to use kiosk (sec)	No. of Participants in the study
Screening for Cardiovascular Diseases	2022	Huang et al.	Heart Rate	Yes	1	RGB Camera ACC_S 4.7 to 13.8 BPM	N/R	N/R	11
	2022	Wong et al.	Heart Rate, Blood Pressure	Yes	1	RGB Camera	HR: No, BP: No	ACC_M 98%	N/R	30	N/R
	2022	Green et al.	Blood Pressure	No	2	Sphygmomanometer, Weighing Scale	BP: No	ACC_S [2.3 mmHg (Systolic) and 2.2 mmHg (Diastolic)]	N/R	N/R	140
	2021	Vengadeshwaran et al.	Blood Pressure, Heart Rate, Body Temperature	No	2	IR Temperature, PPG Sensor	BT: No, HR: No	N/R	N/R	N/R	N/R
	2021	Gómez et al.	Blood Pressure, Blood Oxygen, Respiration Rate, Body Temperature	No	7	ECG, Pulse Oximeter, IR Temperature, Sphygmomanometer and Weighing Scale	BP: No, BO: No, RR: No, BT: No	ACC_M 83.9% (Logistic Regression CVD classifier), ACC_M 82.8% (Random Foreset CVD classifier)	N/R	N/R	70
	2020	Pacheco et al.	Blood Pressure, Blood Oxygen, Body Temperature	No	3	Pulse Oximeter, IR Temperature and Sphygmomanometer	BP: No, BO: No, BT: No	N/R	N/R	399 (avg)	32
	2020	Ganesh et al.	Heart Rate, Blood Pressure	No	2	Pulse Oximeter, Sphygmomanometer	BP: No, HR: No	N/R	N/R	N/R	10
	2019	Green et al.	Blood Pressure	No	2	Sphygmomanometer, Weighing Scale	BP: No	ACC_S [4.1 mmHg (Systolic) and 2.8 mmHg (Diastolic)]	N/R	N/R	140
	2019	Tompson et al.	Blood Pressure	No	1	Sphygmomanometer	BP: No	N/R	N/R	186
	2018	Pasquadibisceglie et al.	Heart Rate, Blood Oxygen	Yes	1	RGB Camera	HR: No, BO: No	ACC_S [2.87 BPM (HR) and 1.54% (BO)]	N/R	60	25
	2018	Rizal et al.	Blood Pressure, Heart Rate	Yes	1	RGB Camera	BP: No, HR: No	ACC_S [1.7 BPM (PR) and 8.15 mmHg (SS)]	N/R	N/R	11
	2018	Pap et al.	Blood Pressure, Body Temperature	No	5	Sphygmomanometer, IR Temperature, and Galvanic Skin Response	BO: No, RR: No, BT: No	N/R	N/R	N/R	N/R
	2018	Ng et al.	Blood Pressure, Heart Rate	No	3	Sphygmomanometer, Height and Weighing Scale	BP: No, HR: No	N/R	No	N/R	120
	2017	Sarkar et al.	Heart Rate, Blood Pressure	No	5	Sphygmomanometer, Weighing Scale, Height, Digital Stethoscope and RGB Camera	HR: Yes, BP: No	N/R	N/R	360 to 420	N/R
	2017	Silva et al.	Blood Oxygen, Blood Pressure	No	4	Sphygmomanometer, Pulse Oximeter, Weighing Scale and RGB Camera	BP: No, BO: No	N/R	N/R	283 (avg)	74
	2017	Bahadin et al.	Blood Pressure, Heart Rate	No	4	N/R	BP: No, HR: N/R	N/R	N/R	420 (avg)	124
	2016	Ng et al.	Blood Pressure	No	3	Sphygmomanometer, Height and Weighing	BP: No	N/R	No	180 to 300	100
	2016	Bagula et al.	Blood Pressure, Blood Oxygen, Body Temperature, Heart Rate	No	3	Sphygmomanometer, Pulse Oximeter, IR Temperature	BP: No, BO: No, BT: No, HR: No	ACC_M 90.30% (ML Model)	N/R	N/R	2
	2016	Chong et al.	Heart Rate, Blood Pressure, Body Temperature	No	3	Sphygmomanometer, Pulse Oximeter, IR Temperature	HR: No, BP: No, BT: No	N/R	N/R	360	30
	2015	Lyu et al.	Blood Pressure, Blood Oxygen, Heart Rate	No	5	Sphygmomanometer, Pulse Oximeter, ECG, Weighing Scale and Height	BP: No, BO: No, HR: Yes	N/R	Yes	N/R	32
	2015	Ahn et al.	Blood Pressure, Blood Oxygen	No	3	Sphygmomanometer, Pulse Oximeter	BP: No, BO: No	N/R	N/R	N/R	N/R
	2015	Padwal et al.	Blood Pressure	No	2	Sphygmomanometer, Weighing Scale	BP: No	ACC_S [5 mmHg (Systolic) and 3 mmHg (Diastolic)]	N/R	N/R	100
	2014	Ahn et al.	Blood Pressure, Blood Oxygen	No	3	Sphygmomanometer, Pulse Oximeter, RGB Camera	BP: No, BO: No	N/R	N/R	N/R	99
	2014	Lee et al.	Blood Pressure, Blood Oxygen, Heart Rate	No	2	Sphygmomanometer, Pulse Oximeter	BP: No, BO: No, HR: No	N/R	N/R	N/R	N/R
	2014	Shibu et al.	Blood Pressure, Blood Oxygen, Body Temperature, Heart Rate	No	5	Sphygmomanometer, IR Temperature, Pulse Oximeter, Weighing Scale, Height	BP: No, BO: No, BT: No, HR: No	N/R	N/R	N/R	N/R
	2013	Vaidya et al.	Blood Pressure, Heart Rate	No	3	Sphygmomanometer, Pulse Oximeter and ECG	BP: No, HR: Yes	N/R	N/R	N/R	N/R
	2013	Comstock et al.	Blood Pressure	No	2	Sphygmomanometer and Weighing Scale	BP: No	N/R	N/R	N/R	51
Screening for Infectious Diseases - Horizontal Transmission	2022	Safi'ie et al.	Heart Rate, Body Temperature, Respiration Rate	No	3	Pulse Oximeter, IR Temperature, Air flow sensor	HR: No, BT: No, RR: No	ACC_S [4.9 to 10.7% (HR), 1.6 to 4.3% (RR), 0.49 to 1.19 \degree C (BT)]	N/R	N/R	140
	2022	Brizio et al.	Heart Rate, Blood Pressure, Blood Oxygen, Body Temperature	No	5	Sphygmomanometer, Pulse Oximeter, IR Temperature, Weighing Scale, Height	HR: No, BO: No, BT: No	N/R	N/R	252	458
	2021	Ganesh et al.	Body Temperature	No	3	PIR Sensor, IR Temperature and RGB Camera	BT: No	N/R	N/R	N/R	N/R
	2020	Wang et al.	Body Temperature	Yes	2	RGB Camera and Thermal Camera	BT: No	ACC_M 85.96% to 98% (36-37.4 C)	N/R	N/R	10
	2020	Khetan et al.	Body Temperature	Yes	1	RGB Camera and Thermal Camera	BT: No	ACC_M 99% (Mask Detection), ACC_S 0.3\degree C (Thermal Camera)	N/R	43 (avg)	261
	2020	Ganesh et al.	Blood Oxygen, Body Temperature	No	2	IR Temperature and RGB camera	BO: No, BT: No	N/R	N/R	N/R	10
	2016	Yao et al.	Heart Rate, Respiration Rate, Body Temperature	Yes	3	Thermal Camera, Respiration Radar, Laser Doppler Blood Flow	HR: No, RR: No, N/R	N/R	34.9 (QDA)	92
Screening for Dental Disease	2020	Pentti et al.	N/A	No	5	RGB Cameras	N/A	N/R	N/R	371 (avg)	21
Screening for Metabolic Syndrome	2018	Ng et al.	-	No	0	Glucometer, Height and Weighing Scale	-	N/R	No	N/R	120
	2017	Bahadin et al.	-	No	N/R	N/R	-	N/R	N/R	420 (avg)	124
	2016	Chong et al.	-	No	N/R	N/R	-	N/R	N/R	360	30
	2016	Ng et al.	-	No	0	Glucometer, Height and Weighing Scale	-	N/R	No	180 to 300	100
	2015	Lyu et al.	-	No	3	Glucometer, Weighing Scale and Height	-	N/R	Yes	N/R	32
	2014	Ahn et al.	-	No	1	Glucometer	-	N/R	N/R	N/R	99
	2014	Shibu et al.	-	No	3	Glucometer, Weighing Scale, Height	-	N/R	N/R	N/R	N/R
Screening for Eye disease	2020	Kapoor et al.	Blood Pressure	No	7	Sphygmomanometer, HbA1c, Optical Coherence Tomography Machine, …	BP: No	N/R	N/R	N/R	326
Screening for Respiratory Diseases	2022	Wong et al.	Blood Oxygen, Respiration Rate	Yes	1	RGB Camera	BO: No, RR: No	ACC_M 98%	N/R	30	N/R
	2018	Rizal et al.	Respiration Rate	Yes	1	RGB Camera	RR: No	ACC_S 0.41 BPM	N/R	N/R	11
	2018	Pap et al.	Blood Oxygen, Respiration Rate	No	3	Pulse Oximeter, Galvanic Skin Response, and Air Flow	BO: No, RR: No, BT: No	N/R	N/R	N/R	N/R
	2016	Chong et al.	Blood Oxygen, Respiration Rate	No	1	Pulse Oximeter	BO: No, RR: No	N/R	N/R	360	30
Screening for Infectious Diseases - Vector Borne Transmission	2018	Magwili et al.	Heart Rate, Blood Pressure, Body Temperature	No	3	Sphygmomanometer, IR Temperature, Pulse Oximeter	BP: No, BT: No, BO: No	ACC_M [71.67% (Dengue), 83.33% (Chikungunya), 91.67% (Malaria)]	N/R	N/R	80
Note: Studies that have multiple purposes might be repeated.
*Vital Signs are selected as per the definition mentioned in Discussion section in the manuscript.
BP: Blood Pressure; HR: Heart Rate; BO: Blood Oxygen Saturation; ACC_M: Accuracy of a model; ACC_S: Accuracy of a sensor; RR: Respiration Rate; and BT: Body Temperature.
