# Supplementary material for: Vital signs-based healthcare kiosks for screening chronic and infectious diseases: a systematic review
Source: Commun Med (Lond). 2025 Jan 21;5:28. doi: 10.1038/s43856-025-00738-5 (PMC11751283; doi:10.1038/s43856-025-00738-5)
Supplement: Supplementary file 5 — Supplementary Data 2 [file 43856_2025_738_MOESM5_ESM.xlsx]

## Sheet: Sheet1
Title	Year	Authors	DOI	Database	Decision	Retrieved	Reason of Exclusion (if retrieved)
Temperature Control After In-Hospital Cardiac Arrest: A Randomized Clinical Trial.	2022	Wolfrum S and Roedl K and Hanebutte A and Pfeifer R and Kurowski V and Riessen R and Daubmann A and Braune S and S√∂ffker G and Bibiza-Freiwald E and Wegscheider K and Schunkert H and Thiele H and Kluge S	10.1161/CIRCULATIONAHA.122.060106	Pubmed	Excluded	No
Integrated Telehealth and Telecare for Monitoring Frail Elderly with Chronic Disease.	2018	Gokalp H and de Folter J and Verma V and Fursse J and Jones R and Clarke M	10.1089/tmj.2017.0322	Pubmed	Excluded	Yes	not using health kiosk
Effect of specialist palliative care services on quality of life in adults with advanced incurable illness in hospital, hospice, or community settings: systematic review and meta-analysis.	2017	Gaertner J and Siemens W and Meerpohl JJ and Antes G and Meffert C and Xander C and Stock S and Mueller D and Schwarzer G and Becker G	10.1136/bmj.j2925	Pubmed	Excluded	No
Pediatric status epilepticus management.	2014	Abend NS and Loddenkemper T	10.1097/MOP.0000000000000154	Pubmed	Excluded	No
Novel approaches to mechanism-based atrial fibrillation ablation.	2021	Quintanilla JG and Shpun S and Jalife J and Filgueiras-Rama D	10.1093/cvr/cvab108	Pubmed	Excluded	No
Behavioural interventions delivered through interactive social media for health behaviour change, health outcomes, and health equity in the adult population.	2021	Petkovic J and Duench S and Trawin J and Dewidar O and Pardo Pardo J and Simeon R and DesMeules M and Gagnon D and Hatcher Roberts J and Hossain A and Pottie K and Rader T and Tugwell P and Yoganathan M and Presseau J and Welch V	10.1002/14651858.CD012932.pub2	Pubmed	Excluded	No
Randomized Controlled Trial of E-Counseling for Hypertension: REACH.	2018	Nolan RP and Feldman R and Dawes M and Kaczorowski J and Lynn H and Barr SI and MacPhail C and Thomas S and Goodman J and Eysenbach G and Liu S and Tanaka R and Surikova J	10.1161/CIRCOUTCOMES.117.004420	Pubmed	Excluded	No
Impact of oral nutritional supplements in post-discharge patients at nutritional risk following colorectal cancer surgery: A randomised clinical trial.	2021	Tan S and Meng Q and Jiang Y and Zhuang Q and Xi Q and Xu J and Zhao J and Sui X and Wu G	10.1016/j.clnu.2020.05.038	Pubmed	Excluded	No
Adverse events during intrahospital transport of critically ill patients: A systematic review and meta-analysis.	2022	Murata M and Nakagawa N and Kawasaki T and Yasuo S and Yoshida T and Ando K and Okamori S and Okada Y	10.1016/j.ajem.2021.11.021	Pubmed	Excluded	No
The Role of Virtual Rehabilitation in Total and Unicompartmental Knee Arthroplasty.	2019	Chughtai M and Kelly JJ and Newman JM and Sultan AA and Khlopas A and Sodhi N and Bhave A and Kolczun MC 2nd and Mont MA	10.1055/s-0038-1637018	Pubmed	Excluded	No
Post-discharge oral nutritional supplements with dietary advice in patients at nutritional risk after surgery for gastric cancer: A randomized clinical trial.	2021	Meng Q and Tan S and Jiang Y and Han J and Xi Q and Zhuang Q and Wu G	10.1016/j.clnu.2020.04.043	Pubmed	Excluded	No
Therapeutic Hypothermia after In-Hospital Cardiac Arrest in Children.	2017	Moler FW and Silverstein FS and Holubkov R and Slomine BS and Christensen JR and Nadkarni VM and Meert KL and Browning B and Pemberton VL and Page K and Gildea MR and Scholefield BR and Shankaran S and Hutchison JS and Berger JT and Ofori-Amanfo G and Newth CJ and Topjian A and Bennett KS and Koch JD and Pham N and Chanani NK and Pineda JA and Harrison R and Dalton HJ and Alten J and Schleien CL …	10.1056/NEJMoa1610493	Pubmed	Excluded	No
Withdrawal of antihypertensive drugs in older people.	2020	Reeve E and Jordan V and Thompson W and Sawan M and Todd A and Gammie TM and Hopper I and Hilmer SN and Gnjidic D	10.1002/14651858.CD012572.pub2	Pubmed	Excluded	No
Association of a Smartphone Application With Medication Adherence and Blood Pressure Control: The MedISAFE-BP Randomized Clinical Trial.	2018	Morawski K and Ghazinouri R and Krumme A and Lauffenburger JC and Lu Z and Durfee E and Oley L and Lee J and Mohta N and Haff N and Juusola JL and Choudhry NK	10.1001/jamainternmed.2018.0447	Pubmed	Excluded	No
Social Media-Delivered Patient Education to Enhance Self-management and Attitudes of Patients with Type 2 Diabetes During the COVID-19 Pandemic: Randomized Controlled Trial.	2022	Leong CM and Lee TI and Chien YM and Kuo LN and Kuo YF and Chen HY	10.2196/31449	Pubmed	Excluded	No
Design and rationale of the Cardiovascular Health and Text Messaging (CHAT) Study and the CHAT-Diabetes Mellitus (CHAT-DM) Study: two randomised controlled trials of text messaging to improve secondary prevention for coronary heart disease and diabetes.	2017	Huo X and Spatz ES and Ding Q and Horak P and Zheng X and Masters C and Zhang H and Irwin ML and Yan X and Guan W and Li J and Li X and Spertus JA and Masoudi FA and Krumholz HM and Jiang L	10.1136/bmjopen-2017-018302	Pubmed	Excluded	No
Exacerbations in Chronic Obstructive Pulmonary Disease: Identification and Prediction Using a Digital Health System.	2017	Shah SA and Velardo C and Farmer A and Tarassenko L	10.2196/jmir.7207	Pubmed	Excluded	No
Inpatient versus outpatient care, partial hospitalisation and waiting list for people with eating disorders.	2019	Hay PJ and Touyz S and Claudino AM and Lujic S and Smith CA and Madden S	10.1002/14651858.CD010827.pub2	Pubmed	Excluded	No
Prognostic Nutritional Index and the Risk of Mortality in Patients With Acute Heart Failure.	2017	Cheng YL and Sung SH and Cheng HM and Hsu PF and Guo CY and Yu WC and Chen CH	10.1161/JAHA.116.004876	Pubmed	Excluded	No
Mendelian randomization study of obesity and type 2 diabetes in hospitalized COVID-19 patients.	2022	Qu HQ and Qu J and Glessner J and Hakonarson H	10.1016/j.metabol.2022.155156	Pubmed	Excluded	No
Clinic, Home, and Kiosk Blood Pressure Measurements for Diagnosing Hypertension: a Randomized Diagnostic Study.	2022	Green BB and Anderson ML and Cook AJ and Ehrlich K and Hall YN and Hsu C and Joseph D and Klasnja P and Margolis KL and McClure JB and Munson SA and Thompson MJ	10.1007/s11606-022-07400-z	Pubmed	Included	Yes
Mobile Robotic Platform for Contactless Vital Sign Monitoring.	2022	Huang HW and Chen J and Chai PR and Ehmke C and Rupp P and Dadabhoy FZ and Feng A and Li C and Thomas AJ and da Silva M and Boyer EW and Traverso G	10.34133/2022/9780497	Pubmed	Excluded	Yes	not using health kiosk
Recommendations for Defining and Reporting Adherence Measured by Biometric Monitoring Technologies: Systematic Review.	2022	Olaye IM and Belovsky MP and Bataille L and Cheng R and Ciger A and Fortuna KL and Izmailova ES and McCall D and Miller CJ and Muehlhausen W and Northcott CA and Rodriguez-Chavez IR and Pratap A and Vandendriessche B and Zisman-Ilani Y and Bakker JP	10.2196/33537	Pubmed	Excluded	No
Designing and optimizing a healthcare kiosk for the community.	2015	Lyu Y and Vincent CJ and Chen Y and Shi Y and Tang Y and Wang W and Liu W and Zhang S and Fang K and Ding J	10.1016/j.apergo.2014.08.018	Pubmed	Included	Yes
Inpatient Initiation of Sacubitril/Valsartan.	2021	Chilbert MR and Rogers KC and Ciriello DN and Rovelli R and Woodruff AE	10.1177/1060028020947446	Pubmed	Excluded	No
Multi-Parameter Vital Sign Telemedicine System Using Web Socket for COVID-19 Pandemics.	2021	Pintavirooj C and Keatsamarn T and Treebupachatsakul T	10.3390/healthcare9030285	Pubmed	Excluded	Yes	not using health kiosk
Internet of Health Things: Toward intelligent vital signs monitoring in hospital wards.	2018	da Costa CA and Pasluosta CF and Eskofier B and da Silva DB and da Rosa Righi R	10.1016/j.artmed.2018.05.005	Pubmed	Excluded	No
Electronic Textiles for Wearable Point-of-Care Systems.	2022	Chen G and Xiao X and Zhao X and Tat T and Bick M and Chen J	10.1021/acs.chemrev.1c00502	Pubmed	Excluded	No
New aspects in the management of hypertension in the digital era.	2021	Milani RV and Lavie CJ and Ventura HO	10.1097/HCO.0000000000000870	Pubmed	Excluded	No
Assessment of Remote Vital Sign Monitoring and Alarms in a Real-World Healthcare at Home Dataset.	2022	Zahradka N and Geoghan S and Watson H and Goldberg E and Wolfberg A and Wilkes M	10.3390/bioengineering10010037	Pubmed	Excluded	No
Implementation of Thermal Camera for Non-Contact Physiological Measurement: A Systematic Review.	2021	Manullang MCT and Lin YH and Lai SJ and Chou NK	10.3390/s21237777	Pubmed	Excluded	No
Aligning Patient Acuity With Resource Intensity After Major Surgery: A Scoping Review.	2022	Loftus TJ and Balch JA and Ruppert MM and Tighe PJ and Hogan WR and Rashidi P and Upchurch GR Jr and Bihorac A	10.1097/SLA.0000000000005079	Pubmed	Excluded	No
The Emerging Role of Mobile-Health Applications in the Management of Hypertension.	2018	Thangada ND and Garg N and Pandey A and Kumar N	10.1007/s11886-018-1022-7	Pubmed	Excluded	Yes	Review Article
Implementing the physical activity vital sign in an academic preventive cardiology clinic.	2021	McCarthy MM and Fletcher J and Heffron S and Szerencsy A and Mann D and Vorderstrasse A	10.1016/j.pmedr.2021.101435	Pubmed	Excluded	Yes	not directly measuring vital signs
Beyond the stethoscope: managing ambulatory heart failure during the COVID-19 pandemic.	2021	Oseran AS and Afari ME and Barrett CD and Lewis GD and Thomas SS	10.1002/ehf2.13201	Pubmed	Excluded	No
Apple HealthKit and Health App: Patient Uptake and Barriers in Primary Care.	2016	North F and Chaudhry R	10.1089/tmj.2015.0106	Pubmed	Excluded	No
The Retail Outlet Health Kiosk Hypertension Trial (ROKHYT): Pilot Results.	2022	Shea S and Thompson JLP and Schwartz JE and Chen Y and de Ferrante M and Vanderbeek AM and Buchsbaum R and Vargas C and Siddiqui KM and Moran AE and Stockwell M	10.1093/ajh/hpab129	Pubmed	Excluded	Yes	not directly measuring vital signs
PONTIAC (NT-proBNP selected prevention of cardiac events in a population of diabetic patients without a history of cardiac disease): a prospective randomized controlled trial.	2013	Huelsmann M and Neuhold S and Resl M and Strunk G and Brath H and Francesconi C and Adlbrecht C and Prager R and Luger A and Pacher R and Clodi M	10.1016/j.jacc.2013.05.069	Pubmed	Excluded	No
Primary Care: The Actual Intelligence Required for Artificial Intelligence to Advance Health Care and Improve Health.	2022	Liaw WR and Westfall JM and Williamson TS and Jabbarpour Y and Bazemore A	10.2196/27691	Pubmed	Excluded	No
Physiological effects of a spit sock.	2019	Lutz M and Sloane CM and Castillo EM and Brennen JJ and Coyne CJ and Swift SL and Vilke GM	10.1016/j.ajem.2018.09.050	Pubmed	Excluded	No
Primary care physician beliefs and practices regarding blood pressure measurement: results from BP-CHECK qualitative interviews.	2023	Hsu C and Hansell L and Ehrlich K and Munson S and Anderson M and Margolis KL and McClure JB and Hall YN and Thompson M and Joseph D and Green BB	10.1186/s12875-022-01950-1	Pubmed	Excluded	No
Biometric and Psychometric Remote Monitoring and Cardiovascular Risk Biomarkers in Ischemic Heart Disease.	2020	Shufelt CL and Kim A and Joung S and Barsky L and Arnold C and Cheng S and Dhawan S and Fuller G and Speier W and Lopez M and Mastali M and Mouapi K and van den Broek I and Wei J and Spiegel B and Van Eyk JE and Bairey-Merz CN	10.1161/JAHA.120.016023	Pubmed	Excluded	No
Vital sign patterns before shock-related cardiopulmonary arrest.	2019	Davis JS and Johns JA and Olvera DJ and Wolfe AC and Gragossian A and Rees EM and Pillar EA and Davis DP	10.1016/j.resuscitation.2019.03.028	Pubmed	Excluded	No
Tips for Conducting Telesimulation-Based Medical Education.	2021	Thomas A and Burns R and Sanseau E and Auerbach M	10.7759/cureus.12479	Pubmed	Excluded	No
Vital Signs Sensing Gown Employing ECG-Based Intelligent Algorithms.	2022	Ko LW and Chang Y and Lin BK and Lin DS	10.3390/bios12110964	Pubmed	Excluded	Yes	not using health kiosk
Long Anterior Zonules and Angle Closure Disease.	2022	Khurana M and Ganesh N and Jaiswal AG and Vijaya L and George RJ and Balekudaru S	10.1097/IJG.0000000000001898	Pubmed	Excluded	No
Telehealth modulation and new proposals during the Covid-19 pandemic: a literature review.	2022	Perrone G and Bilotta C and Tullio V and Pirrone R and Argo A and Zerbo S	10.7417/CT.2022.2467	Pubmed	Excluded	No
Increasing patient participation in oncology clinical trials.	2023	Chen J and Lu Y and Kummar S	10.1002/cam4.5150	Pubmed	Excluded	No
Digital Home-Monitoring of Patients after Kidney Transplantation: The MACCS Platform.	2021	Duettmann W and Naik MG and Schmidt D and Pfefferkorn M and Kurz M and Graf V and Kreichgauer A and Hoegl S and Haenska M and Gielsdorf T and Breitenstein T and Osmanodja B and Glander P and Bakker J and Mayrdorfer M and Gethmann CJ and Bachmann F and Choi M and Schrezenmeier E and Zukunft B and Halleck F and Budde K	10.3791/61899	Pubmed	Excluded	No
DEMOCRATIZING DISCOVERY HEALTH WITH N=Me.	2018	Ofili EO and Pemu PE and Quarshie A and Mensah EA and Rollins L and Ojutalayo F and McCaslin A and Clair BS		Pubmed	Excluded	No
Acceptability and perceived facilitators and barriers to the usability of biometric registration among infants and children in Manhi√ßa district, Mozambique: A qualitative study.	2021	Cambaco O and Gachuhi N and Distler R and Cuinhane C and Parker E and Mucavele E and Bassat Q and Cha√∫que C and Saute F and Munguambe K and Sacoor C	10.1371/journal.pone.0260631	Pubmed	Excluded	No
Definitions and statistical properties of master protocols for personalized medicine in oncology.	2018	Renfro LA and Mandrekar SJ	10.1080/10543406.2017.1372778	Pubmed	Excluded	No
Delirium, Cerebral Perfusion, and High-Frequency Vital-Sign Monitoring in the Critically Ill. The CONFOCAL-2 Feasibility Study.	2021	Khan JM and Wood MD and Lee KFH and Maslove D and Muscedere J and English SW and Ball I and Slessarev M and Boyd JG	10.1513/AnnalsATS.202002-093OC	Pubmed	Excluded	No
Next-Generation Implementation of Chimeric Antigen Receptor T-Cell Therapy Using Digital Health.	2021	Banerjee R and Shah N and Dicker AP	10.1200/CCI.21.00023	Pubmed	Excluded	No
Stretchable respiration sensors: Advanced designs and multifunctional platforms for wearable physiological monitoring.	2020	Dinh T and Nguyen T and Phan HP and Nguyen NT and Dao DV and Bell J	10.1016/j.bios.2020.112460	Pubmed	Excluded	No
Supportive oncology care at home interventions: protocols for clinical trials to shift the paradigm of care for patients with cancer.	2022	Nipp RD and Shulman E and Smith M and Brown PMC and Johnson PC and Gaufberg E and Vyas C and Qian CL and Neckermann I and Hornstein SB and Reynolds MJ and Greer J and Temel JS and El-Jawahri A	10.1186/s12885-022-09461-z	Pubmed	Excluded	No
Advanced and Accurate Mobile Health Tracking Devices Record New Cardiac Vital Signs.	2018	Modena BD and Bellahsen O and Nikzad N and Chieh A and Parikh N and Dufek DM and Ebner G and Topol EJ and Steinhubl S	10.1161/HYPERTENSIONAHA.118.11177	Pubmed	Excluded	Yes	not using health kiosk
Health outcomes of patients with chronic disease managed with a healthcare kiosk in primary care: protocol for a pilot randomised controlled trial.	2018	Ng G and Tan SW and Tan NC	10.1136/bmjopen-2017-020265	Pubmed	Included	Yes
Digital Platform to Continuously Monitor Patients Using a Smartwatch: Preliminary Report.	2022	Bin KJ and De Pretto LR and Sanchez FB and Battistella LR	10.2196/40468	Pubmed	Excluded	Yes	not using health kiosk
Postanesthesia care by remote monitoring of vital signs in surgical wards.	2018	Boer C and Touw HR and Loer SA	10.1097/ACO.0000000000000650	Pubmed	Excluded	No
Morehouse Choice Accountable Care Organization and Education System (MCACO-ES): Integrated Model Delivering Equitable Quality Care.	2019	Brown M and Ofili EO and Okirie D and Pemu P and Franklin C and Suk Y and Quarshie A and Mubasher M and Sow C and Montgomery Rice V and Williams D and Brooks M and Alema-Mensah E and Mack D and Dawes D	10.3390/ijerph16173084	Pubmed	Excluded	No
An Intelligent Medical Isolation Observation Management System Based on the Internet of Things.	2022	Sun W and Wang C and Sun J and Miao Z and Ling F and Wu G	10.1055/s-0042-1757185	Pubmed	Excluded	No
The feasibility of home self-assessment of vital signs and symptoms: A new key to telehealth for individuals?	2021	Michaud A and Vadeboncoeur A and Cloutier L and Goupil R	10.1016/j.ijmedinf.2021.104602	Pubmed	Excluded	No
A Flexible, Wearable, and Wireless Biosensor Patch with Internet of Medical Things Applications.	2022	Phan DT and Nguyen CH and Nguyen TDP and Tran LH and Park S and Choi J and Lee BI and Oh J	10.3390/bios12030139	Pubmed	Excluded	No
PlaIMoS: A Remote Mobile Healthcare Platform to Monitor Cardiovascular and Respiratory Variables.	2017	Miramontes R and Aquino R and Flores A and Rodr√≠guez G and Anguiano R and R√≠os A and Edwards A	10.3390/s17010176	Pubmed	Excluded	Yes	not using health kiosk
EHealth monitoring testbed with fuzzy based early warning score system.	2021	√áalhan A and Cicioƒülu M and Ceylan A	10.1016/j.cmpb.2021.106008	Pubmed	Excluded	Yes	not using health kiosk
RR-APET - Heart rate variability analysis software.	2020	McConnell M and Schwerin B and So S and Richards B	10.1016/j.cmpb.2019.105127	Pubmed	Excluded	No
Technology platforms for remote monitoring of vital signs in the new era of telemedicine.	2015	Zhao F and Li M and Tsien JZ	10.1586/17434440.2015.1050957	Pubmed	Excluded	No
Quantifying Citizens' Well-Being in Areas with Natural Based Solutions Using Mobile Computing.	2022	Gallos P and Menychtas A and Panagopoulos C and Bimpas M and Maglogiannis I	10.3233/SHTI210958	Pubmed	Excluded	No
SAFE@HOME: Cost analysis of a new care pathway including a digital health platform for women at increased risk of preeclampsia.	2021	van den Heuvel JFM and van Lieshout C and Franx A and Frederix G and Bekker MN	10.1016/j.preghy.2021.03.004	Pubmed	Excluded	No
Successful implementation of round-the-clock care in a virtual ward during the COVID-19 pandemic.	2022	Wells E and Taylor JL and Wilkes M and Prosser-Snelling E	10.12968/bjon.2022.31.20.1040	Pubmed	Excluded	No
Comparing enhancements to well-child visits in the prevention of obesity: ENCIRCLE cluster-randomized controlled trial.	2022	Bailey-Davis L and Moore AM and Poulsen MN and Dzewaltowski DA and Cummings S and DeCriscio LR and Hosterman JF and Huston D and Kirchner HL and Lutcher S and McCabe C and Welk GJ and Savage JS	10.1186/s12889-022-14827-w	Pubmed	Excluded	No
Pharmacotherapy for hyperuricemia in hypertensive patients.	2017	Gois PHF and Souza ERM	10.1002/14651858.CD008652.pub3	Pubmed	Excluded	No
Diagnostic approach to fetal microcephaly.	2018	Leibovitz Z and Lerman-Sagie T	10.1016/j.ejpn.2018.06.002	Pubmed	Excluded	No
A Compact Battery-Powered rTMS Prototype.	2020	Leung V and Stambaugh M and Abbasi S and Asbeck P and Gough D and Makale M and Murphy KT	10.1109/EMBC44109.2020.9176533	Pubmed	Excluded	No
e-CoVig: A Novel mHealth System for Remote Monitoring of Symptoms in COVID-19.	2021	Raposo A and Marques L and Correia R and Melo F and Valente J and Pereira T and Ros√°rio LB and Froes F and Sanches J and Silva HPD	10.3390/s21103397	Pubmed	Excluded	Yes	not using health kiosk
Developing and deploying a community healthcare worker-driven, digitally- enabled integrated care system for municipalities in rural Nepal.	2018	Citrin D and Thapa P and Nirola I and Pandey S and Kunwar LB and Tenpa J and Acharya B and Rayamazi H and Thapa A and Maru S and Raut A and Poudel S and Timilsina D and Dhungana SK and Adhikari M and Khanal MN and Pratap Kc N and Acharya B and Karki KB and Singh DR and Bangura AH and Wacksman J and Storisteanu D and Halliday S and Schwarz R and Schwarz D and Choudhury N and Kumar A and Wu WJ and …	10.1016/j.hjdsi.2018.05.002	Pubmed	Excluded	Yes	not directly measuring vital signs
Blood Pressure Checks for Diagnosing Hypertension: Health Professionals' Knowledge, Beliefs, and Practices.	2022	Green BB and Anderson ML and Ehrlich K and Hall YN and Hansell LD and Hsu C and Joseph D and Margolis KL and McClure JB and Munson SA and Thompson MJ	10.3122/jabfm.2022.02.210318	Pubmed	Excluded	No
Blood pressure targets for hypertension in older adults.	2017	Garrison SR and Kolber MR and Korownyk CS and McCracken RK and Heran BS and Allan GM	10.1002/14651858.CD011575.pub2	Pubmed	Excluded	No
Classification of Health Related Applications.	2016	H√∂hn M and von Jan U and Framke T and Albrecht UV		Pubmed	Excluded	No
A Novel Digital Platform for a Monitored Home-based Cardiac Rehabilitation Program.	2019	Dor-Haim H and Katzburg S and Leibowitz D	10.3791/59019	Pubmed	Excluded	No
Mixed-methods feasibility study of blood pressure self-screening for hypertension detection.	2019	Tompson A and Fleming S and Lee MM and Monahan M and Jowett S and McCartney D and Greenfield S and Heneghan C and Ward A and Hobbs R and McManus RJ	10.1136/bmjopen-2018-027986	Pubmed	Included	Yes
An Approach for Dynamic Vital Parameter Monitoring - Prototype Development.	2018	Schweitzer M and Huber L and Gorfer T and H√∂rbst A		Pubmed	Excluded	No
Knowledge, perception and practice of Qu√©bec nurses for ambulatory and clinic blood pressure measurement methods: are we there yet?	2021	Todkar S and Padwal R and Cloutier L	10.1097/HJH.0000000000002949	Pubmed	Excluded	No
Optimizing mother-baby wellness during the 2019 coronavirus disease pandemic: A case for telemedicine.	2021	Markwei M and Goje O	10.1177/17455065211013262	Pubmed	Excluded	No
Corrie Health Digital Platform for Self-Management in Secondary Prevention After Acute Myocardial Infarction.	2019	Spaulding EM and Marvel FA and Lee MA and Yang WE and Demo R and Wang J and Xun H and Shah L and Weng D and Fashanu OE and Carter J and Sheidy J and McLin R and Flowers J and Majmudar M and Elgin E and Vilarino V and Lumelsky D and Bhardwaj V and Padula W and Allen JK and Martin SS	10.1161/CIRCOUTCOMES.119.005509	Pubmed	Excluded	No
A Mobile Prenatal Care App to Reduce In-Person Visits: Prospective Controlled Trial.	2019	Marko KI and Ganju N and Krapf JM and Gaba ND and Brown JA and Benham JJ and Oh J and Richards LM and Meltzer AC	10.2196/10520	Pubmed	Excluded	No
Hybrid Integrated Photomedical Devices for Wearable Vital Sign Tracking.	2020	Bae SH and Kim D and Chang SY and Hur J and Kim H and Lee JW and Zhu B and Han TH and Choi C and Huffaker DL and Di Carlo D and Yang Y and Rim YS	10.1021/acssensors.9b02529	Pubmed	Excluded	No
Wireless chest wearable vital sign monitoring platform for hypertension.	2017	Janjua G and Guldenring D and Finlay D and McLaughlin J	10.1109/EMBC.2017.8036950	Pubmed	Excluded	No
[Research and Implementation of Vital Signs Monitoring System Based on Cloud Platform].	2018	Yu M and Tan A and Huang J	10.3969/j.issn.1671-7104.2018.03.009	Pubmed	Excluded	No
Acquisition and analysis of cardiovascular signals on smartphones: potential, pitfalls and perspectives: by the Task Force of the e-Cardiology Working Group of European Society of Cardiology.	2014	Bruining N and Caiani E and Chronaki C and Guzik P and van der Velde E	10.1177/2047487314552604	Pubmed	Excluded	No
Pharmacotherapy for hyperuricaemia in hypertensive patients.	2020	Gois PHF and Souza ERM	10.1002/14651858.CD008652.pub4	Pubmed	Excluded	No
The role of smart monitoring digital health care system based on smartphone application and personal health record platform for patients diagnosed with coronavirus disease 2019.	2021	Kim JH and Choi WS and Song JY and Yoon YK and Kim MJ and Sohn JW	10.1186/s12879-021-05898-y	Pubmed	Excluded	No
e-Health solution for home patient telemonitoring in early post-acute TIA/Minor stroke during COVID-19 pandemic.	2021	Ajƒçeviƒá M and Furlanis G and Naccarato M and Caruso P and Polverino P and Marsich A and Accardo A and Manganotti P	10.1016/j.ijmedinf.2021.104442	Pubmed	Excluded	No
Early Australian experience in robotic sleeve gastrectomy: a single site series.	2017	Silverman CD and Ghusn MA	10.1111/ans.13545	Pubmed	Excluded	No
Safety of Prolonged Inhalation of Hydrogen Gas in Air in Healthy Adults.	2021	Cole AR and Sperotto F and DiNardo JA and Carlisle S and Rivkin MJ and Sleeper LA and Kheir JN	10.1097/CCE.0000000000000543	Pubmed	Excluded	No
Towards remote monitoring in pediatric care and clinical trials-Tolerability, repeatability and reference values of candidate digital endpoints derived from physical activity, heart rate and sleep in healthy children.	2021	Kruizinga MD and Heide NV and Moll A and Zhuparris A and Yavuz Y and Kam ML and Stuurman FE and Cohen AF and Driessen GJA	10.1371/journal.pone.0244877	Pubmed	Excluded	Yes	not using health kiosk
Active and Assisted Living Ecosystem for the Elderly.	2018	Marcelino I and Laza R and Domingues P and G√≥mez-Meire S and Fdez-Riverola F and Pereira A	10.3390/s18041246	Pubmed	Excluded	No
Association of an Automated Blood Pressure Measurement Quality Improvement Program With Terminal Digit Preference and Recorded Mean Blood Pressure in 11 Clinics.	2022	Kottke TE and Anderson JP and Zillhardt JD and Sperl-Hillen JM and O'Connor PJ and Green BB and Williams RA and Averbeck BM and Stiffman MN and Beran M and Rakotz M and Margolis KL	10.1001/jamanetworkopen.2022.29098	Pubmed	Excluded	No
TILES-2018, a longitudinal physiologic and behavioral data set of hospital workers.	2020	Mundnich K and Booth BM and L'Hommedieu M and Feng T and Girault B and L'Hommedieu J and Wildman M and Skaaden S and Nadarajan A and Villatte JL and Falk TH and Lerman K and Ferrara E and Narayanan S	10.1038/s41597-020-00655-3	Pubmed	Excluded	No
Analysis of blood pressure and blood pressure variability pattern among older patients in long-term care hospitals: an observational study analysing the Health-RESPECT (integrated caRE Systems for elderly PatiEnts using iCT) dataset.	2022	Choi JY and Chun S and Kim H and Jung YI and Yoo S and Kim KI	10.1093/ageing/afac018	Pubmed	Excluded	No
Telemedicine in the management of hypertension: Evolving technological platforms for blood pressure telemonitoring.	2021	Wang JG and Li Y and Chia YC and Cheng HM and Minh HV and Siddique S and Sogunuru GP and Tay JC and Teo BW and Tsoi K and Turana Y and Wang TD and Zhang YQ and Kario K	10.1111/jch.14194	Pubmed	Excluded	No
An Open Platform for Seamless Sensor Support in Healthcare for the Internet of Things.	2016	Miranda J and Cabral J and Wagner SR and Fischer Pedersen C and Ravelo B and Memon M and Mathiesen M	10.3390/s16122089	Pubmed	Excluded	Yes	not using health kiosk
A Remote Surveillance Platform to Monitor General Care Ward Surgical Patients for Acute Physiologic Deterioration.	2021	Safavi KC and Deng H and Driscoll W and Nikolov M and Tolia K and Wiener-Kronish JP	10.1213/ANE.0000000000005530	Pubmed	Excluded	Yes	not using health kiosk
SAFE@HOME - Feasibility study of a telemonitoring platform combining blood pressure and preeclampsia symptoms in pregnancy care.	2019	van den Heuvel JFM and Kariman SS and van Solinge WW and Franx A and Lely AT and Bekker MN	10.1016/j.ejogrb.2019.07.012	Pubmed	Excluded	Yes	not using health kiosk
Variations in vital signs at the end of life in non-cancer patients: a retrospective study.	2020	Hosoi T and Ozone S and Hamano J	10.21037/apm-20-1054	Pubmed	Excluded	No
Identification of hospital patients in need of palliative care--a predictive score.	2016	Meffert C and R√ºcker G and Hatami I and Becker G	10.1186/s12904-016-0094-7	Pubmed	Excluded	No
Effectiveness of a telemedicine programme for patients with metabolic syndrome.	2015	L√≥pez-Torres J and Rabanales J and Simarro MJ	10.3233/THC-140888	Pubmed	Excluded	No
PhysioDroid: combining wearable health sensors and mobile devices for a ubiquitous, continuous, and personal monitoring.	2014	Banos O and Villalonga C and Damas M and Gloesekoetter P and Pomares H and Rojas I	10.1155/2014/490824	Pubmed	Excluded	No
Exercise-induced changes of vital signs in adults with sickle cell disease.	2021	Johnson S and Gordeuk VR and Machado R and Gibbs JSR and Hildesheim M and Little JA and Kato GJ and Gladwin MT and Nouraie M	10.1002/ajh.26369	Pubmed	Excluded	No
Comprehensive telemedicine solution for remote monitoring of Parkinson's disease patients with orthostatic hypotension during COVID-19 pandemic.	2022	Polverino P and Ajƒçeviƒá M and Catalan M and Bertolotti C and Furlanis G and Marsich A and Buoite Stella A and Accardo A and Manganotti P	10.1007/s10072-022-05972-6	Pubmed	Excluded	No
An ICT and mobile health integrated approach to optimize patients' education on hypertension and its management by physicians: The Patients Optimal Strategy of Treatment(POST) pilot study.	2016	Albini F and Xiaoqiu Liu and Torlasco C and Soranna D and Faini A and Ciminaghi R and Celsi A and Benedetti M and Zambon A and di Rienzo M and Parati G	10.1109/EMBC.2016.7590753	Pubmed	Excluded	No
Home Blood Pressure Monitoring by a Mobile-Based Model in Chongqing, China: A Feasibility Study.	2019	Xiao M and Lei X and Zhang F and Sun Z and Harris VC and Tang X and Yan L	10.3390/ijerph16183325	Pubmed	Excluded	No
Sleep-time ambulatory blood pressure as a novel therapeutic target for cardiovascular risk reduction.	2014	Hermida RC and Ayala DE and Moj√≥n A and Smolensky MH and Portaluppi F and Fern√°ndez JR	10.1038/jhh.2014.1	Pubmed	Excluded	No
Cardiovascular Health and Incident Hypertension in Blacks: JHS (The Jackson Heart Study).	2017	Booth JN 3rd and Abdalla M and Tanner RM and Diaz KM and Bromfield SG and Tajeu GS and Correa A and Sims M and Ogedegbe G and Bress AP and Spruill TM and Shimbo D and Muntner P	10.1161/HYPERTENSIONAHA.117.09278	Pubmed	Excluded	No
mHealth education interventions in heart failure.	2020	Allida S and Du H and Xu X and Prichard R and Chang S and Hickman LD and Davidson PM and Inglis SC	10.1002/14651858.CD011845.pub2	Pubmed	Excluded	No
The PCORnet Blood Pressure Control Laboratory: A Platform for Surveillance and Efficient Trials.	2020	Pletcher MJ and Fontil V and Carton T and Shaw KM and Smith M and Choi S and Todd J and Chamberlain AM and O'Brien EC and Faulkner M and Maeztu C and Wozniak G and Rakotz M and Shay CM and Cooper-DeHoff RM	10.1161/CIRCOUTCOMES.119.006115	Pubmed	Excluded	No
Application of anterior segment optical coherence tomography in glaucoma.	2014	Sharma R and Sharma A and Arora T and Sharma S and Sobti A and Jha B and Chaturvedi N and Dada T	10.1016/j.survophthal.2013.06.005	Pubmed	Excluded	No
In-hospital mortality after serious adverse events on medical and surgical nursing units: a mixed methods study.	2013	De Meester K and Van Bogaert P and Clarke SP and Bossaert L	10.1111/j.1365-2702.2012.04154.x	Pubmed	Excluded	No
A bundled quality improvement program to standardize clinical blood pressure measurement in primary care.	2018	Boonyasai RT and Carson KA and Marsteller JA and Dietz KB and Noronha GJ and Hsu YJ and Flynn SJ and Charleston JM and Prokopowicz GP and Miller ER 3rd and Cooper LA	10.1111/jch.13166	Pubmed	Excluded	No
Adding navigation, artificial audition and vital sign monitoring capabilities to a telepresence mobile robot for remote home care applications.	2017	Laniel S and Letourneau D and Labbe M and Grondin F and Polgar J and Michaud F	10.1109/ICORR.2017.8009347	Pubmed	Excluded	No
Battery-free, stretchable optoelectronic systems for wireless optical characterization of the skin.	2016	Kim J and Salvatore GA and Araki H and Chiarelli AM and Xie Z and Banks A and Sheng X and Liu Y and Lee JW and Jang KI and Heo SY and Cho K and Luo H and Zimmerman B and Kim J and Yan L and Feng X and Xu S and Fabiani M and Gratton G and Huang Y and Paik U and Rogers JA	10.1126/sciadv.1600418	Pubmed	Excluded	No
PPG EduKit: An Adjustable Photoplethysmography Evaluation System for Educational Activities.	2022	Sol√© Morillo √Å and Lambert Cause J and Baciu VE and da Silva B and Garcia-Naranjo JC and Stiens J	10.3390/s22041389	Pubmed	Excluded	No
The Preventiometer - reliability of a cardiovascular multi-device measurement platform and its measurement agreement with a cohort study.	2023	Junge M and Kr√ºger M and Wahner-Roedler DL and Bauer BA and D√∂rr M and Bahls M and Chenot JF and Biffar R and Schmidt CO	10.1186/s12874-023-01911-x	Pubmed	Excluded	No
Value of N-terminal pro-brain natriuretic peptide and aortic diameter in predicting in-hospital mortality in acute aortic dissection.	2019	Wen D and Jia P and Du X and Dong JZ and Ma CS	10.1016/j.cyto.2019.03.004	Pubmed	Excluded	No
Association of Body Mass Index With All-Cause Mortality in Acutely Hospitalized Older Patients.	2022	Ryg J and Anru PL and Engberg H and Jorgensen MG and Masud T and Christensen K and Andersen-Ranberg K	10.1016/j.jamda.2021.07.015	Pubmed	Excluded	No
Remote monitoring of marginalised populations affected by COVID-19: a retrospective review.	2020	Ko SQ and Hooi BMY and Koo CY and Chor DWP and Ling ZJ and Chee YL and Jen WY	10.1136/bmjopen-2020-042647	Pubmed	Excluded	No
Measurement Tools and Utility of Hair Analysis for Screening Adherence to Antihypertensive Medication.	2023	Sharma JR and Dludla PV and Dwivedi G and Johnson R	10.5334/gh.1191	Pubmed	Excluded	No
Acute vital signs changes are underrepresented by a conventional electronic health record when compared with automatically acquired data in a single-center tertiary pediatric cardiac intensive care unit.	2022	Lowry AW and Futterman CA and Gazit AZ	10.1093/jamia/ocac033	Pubmed	Excluded	No
The nephrology eHealth-system of the metropolitan region of Hannover for digitalization of care, establishment of decision support systems and analysis of health care quality.	2019	Pape L and Schneider N and Schleef T and Junius-Walker U and Haller H and Brunkhorst R and Hellrung N and Prokosch HU and Haarbrandt B and Marschollek M and Schiffer M	10.1186/s12911-019-0902-0	Pubmed	Excluded	Yes	not directly measuring vital signs
Consumer health information technology in an adult public health primary care clinic: a heart health education feasibility study.	2013	Gleason-Comstock JA and Streater A and Jen KL and Artinian NT and Timmins J and Baker S and Joshua B and Paranjpe A	10.1016/j.pec.2013.07.010	Pubmed	Included	Yes
Obesity management in primary care.	2017	Booth HP and Gulliford MC	10.1016/S0140-6736(17)31014-0	Pubmed	Excluded	No
Seasonal variation in home blood pressure: findings from nationwide web-based monitoring in Japan.	2018	Iwahori T and Miura K and Obayashi K and Ohkubo T and Nakajima H and Shiga T and Ueshima H	10.1136/bmjopen-2017-017351	Pubmed	Excluded	No
Diabetes and cardiovascular disease risk screening model in community pharmacies in a developing primary healthcare system: a feasibility study.	2019	Alzubaidi HT and Chandir S and Hasan S and McNamara K and Cox R and Krass I	10.1136/bmjopen-2019-031246	Pubmed	Excluded	Yes	not directly measuring vital signs
User Experiences With and Recommendations for Mobile Health Technology for Hypertensive Disorders of Pregnancy: Mixed Methods Study.	2020	Jongsma KR and van den Heuvel JFM and Rake J and Bredenoord AL and Bekker MN	10.2196/17271	Pubmed	Excluded	No
Motion-oriented noisy physiological signal refining using embedded sensing platforms.	2017	Jaeyeon Park and Woojin Nam and Tae Young Kim and Sukhoon Lee and Dukyong Yoon and JeongGil Ko	10.1109/EMBC.2017.8037871	Pubmed	Excluded	No
Comprehensive pregnancy monitoring with a network of wireless, soft, and flexible sensors in high- and low-resource health settings.	2021	Ryu D and Kim DH and Price JT and Lee JY and Chung HU and Allen E and Walter JR and Jeong H and Cao J and Kulikova E and Abu-Zayed H and Lee R and Martell KL and Zhang M and Kampmeier BR and Hill M and Lee J and Kim E and Park Y and Jang H and Arafa H and Liu C and Chisembele M and Vwalika B and Sindano N and Spelke MB and Paller AS and Premkumar A and Grobman WA and Stringer JSA and Rogers JA an…	10.1073/pnas.2100466118	Pubmed	Excluded	Yes	not using health kiosk
A medical cloud-based platform for respiration rate measurement and hierarchical classification of breath disorders.	2014	Fekr AR and Janidarmian M and Radecka K and Zilic Z	10.3390/s140611204	Pubmed	Excluded	No
Design Rationale and Performance Evaluation of the Wavelet Health Wristband: Benchtop Validation of a Wrist-Worn Physiological Signal Recorder.	2018	Dur O and Rhoades C and Ng MS and Elsayed R and van Mourik R and Majmudar MD	10.2196/11040	Pubmed	Excluded	No
Laparoscopic sleeve gastrectomy follow-up: use of connected devices in the postoperative period.	2019	Carandina S and Zulian V and Nedelcu A and Sista F and Danan M and Nedelcu M	10.1016/j.soard.2019.03.033	Pubmed	Excluded	No
A Cloud-Based Virtual Outpatient Clinic for Patient-Centered Care: Proof-of-Concept Study.	2018	de Jong JM and Ogink PA and van Bunningen CG and Driessen RJ and Engelen LJ and Heeren B and Bredie SJ and van de Belt TH	10.2196/10135	Pubmed	Excluded	No
A model for generating synthetic arterial blood pressure.	2017	Mahdi A and Clifford GD and Payne SJ	10.1088/1361-6579/aa51b8	Pubmed	Excluded	No
An Open Architecture to Support Social and Health Services in a Smart TV Environment.	2017	Costa CR and Anido-Rifon LE and Fernandez-Iglesias MJ	10.1109/JBHI.2016.2525725	Pubmed	Excluded	No
The COVID-19 Data Exchange Platform of the German University Medicine.	2022	Prokosch HU and Bahls T and Bialke M and Eils J and Fegeler C and Gruendner J and Haarbrandt B and Hampf C and Hoffmann W and Hund H and Kampf M and Kapsner LA and Kasprzak P and Kohlbacher O and Krefting D and Mang JM and Marschollek M and Mate S and M√ºller A and Prasser F and Sass J and Semler S and Stenzhorn H and Thun S and Zenker S and Eils R	10.3233/SHTI220554	Pubmed	Excluded	No
Usability of an internet-based platform (Next.Step) for adolescent weight management.	2015	Sousa P and Fonseca H and Gaspar P and Gaspar F	10.1016/j.jped.2014.05.010	Pubmed	Excluded	No
Financial and Clinical Impact of Virtual Care During the COVID-19 Pandemic: Difference-in-Differences Analysis.	2023	Walter RJ and Schwab SD and Wilkes M and Yourk D and Zahradka N and Pugmire J and Wolfberg A and Merritt A and Boster J and Loudermilk K and Hipp SJ and Morris MJ	10.2196/44121	Pubmed	Excluded	No
Cardiopulmonary response to high-altitude mountaineering in lung transplant recipients-The Jebel Toubkal experience.	2021	Schrutka L and Slama A and Muehlbacher J and Bessa V and Lichtenegger P and Ghimessy √Å and Ebenbichler G and Winkler R and Faybik P and Nachbaur E and Aigner C and Hoetzenecker K and Jaksch P and Benazzo A	10.1111/sms.14008	Pubmed	Excluded	No
Autoresuscitation (Lazarus phenomenon) after termination of cardiopulmonary resuscitation - a scoping review.	2020	Gordon L and Pasquier M and Brugger H and Paal P	10.1186/s13049-019-0685-4	Pubmed	Excluded	No
Integration of Remote Symptom and Biometric Monitoring Into the Care of Adult Patients With Cancer Receiving Chemotherapy-A Decentralized Feasibility Pilot Study.	2023	Offodile AC 2nd and Delgado D and Lin YL and Geyen D and Miller CJ and Jain S and Finder JP and Shete S and Fossella FV and Overman MJ and Peterson SK	10.1200/OP.22.00676	Pubmed	Excluded	No
The Key Driver Implementation Scale (KDIS) for practice facilitators: Psychometric testing in the "Southeastern collaboration to improve blood pressure control" trial.	2022	Stover AM and Wang M and Shea CM and Richman E and Rees J and Cherrington AL and Cummings DM and Nicholson L and Peaden S and Craft M and Mackey M and Safford MM and Halladay JR	10.1371/journal.pone.0272816	Pubmed	Excluded	Yes	not directly measuring vital signs
Towards a Remote Monitoring of Patient Vital Signs Based on IoT-Based Blockchain Integrity Management Platforms in Smart Hospitals.	2020	Jamil F and Ahmad S and Iqbal N and Kim DH	10.3390/s20082195	Pubmed	Excluded	Yes	not directly measuring vital signs
Achieving Guideline-Directed Heart Rate ControlEarly Posthospitalization.	2019	Jungbauer CG and Maier LS and Emoto K and Zirille FM and Mirro MJ	10.1016/j.amjcard.2018.12.032	Pubmed	Excluded	No
Development and validation of a portable platform for deploying decision-support algorithms in prehospital settings.	2013	Reisner AT and Khitrov MY and Chen L and Blood A and Wilkins K and Doyle W and Wilcox S and Denison T and Reifman J	10.4338/ACI-2013-04-RA-0023	Pubmed	Excluded	Yes	not using health kiosk
Sociodemographic Characteristics Predicting Digital Health Intervention Use After Acute Myocardial Infarction.	2021	Shah LM and Ding J and Spaulding EM and Yang WE and Lee MA and Demo R and Marvel FA and Martin SS	10.1007/s12265-021-10098-9	Pubmed	Excluded	No
The change over time of vital signs with consideration for opioid use in the last 2¬†weeks of life among cancer patients in a palliative care unit: Continuous measurement of vital signs using a non-wearable monitor.	2021	Tanaka H and Fukui S and Maeda I and Hatano Y and Higuchi A and Higami Y and Yamakawa M and Utsumi M	10.1002/cam4.4382	Pubmed	Excluded	No
Fog-Internet of things-assisted multi-sensor intelligent monitoring model to analyze the physical health condition.	2021	Li F and Shankar A and Santhosh Kumar B	10.3233/THC-213009	Pubmed	Excluded	No
Detecting Common Eye Diseases Using the First Teleophthalmology GlobeChek Kiosk in the United States: A Pilot Study.	2020	Kapoor R and Yuksel-Elgin C and Patel V and Alcantara-Castillo J and Ramachandran M and Ali K and Alshamah R and Popplewell D and Jamerson E and Truong C and Sparrow J and Mallon WJ and Katz AM and Al-Aswad LA	10.1097/APO.0000000000000295	Pubmed	Included	Yes
Novel electrocardiographic criteria for the diagnosis of arrhythmogenic right ventricular cardiomyopathy.	2016	Batchvarov VN and Bastiaenen R and Postema PG and Clark EN and Macfarlane PW and Wilde AA and Behr ER	10.1093/europace/euv379	Pubmed	Excluded	No
Relieving from Breathlessness in the Wind: A Meta-Analysis and Subjective Report of Effectiveness of Fan Blowing in Patients with Cardiorespiratory Diseases or Cancer.	2022	Tsai JJ and Chen KH and Fang HF and Huang TW	10.1177/10499091211056327	Pubmed	Excluded	No
Assessment of the Acceptability and Feasibility of Using Mobile Robotic Systems for Patient Evaluation.	2021	Chai PR and Dadabhoy FZ and Huang HW and Chu JN and Feng A and Le HM and Collins J and da Silva M and Raibert M and Hur C and Boyer EW and Traverso G	10.1001/jamanetworkopen.2021.0667	Pubmed	Excluded	No
Usability of a digital health platform to support home hospitalisation in heart failure patients: a multicentre feasibility study among healthcare professionals.	2023	Leenen JP and Scherrenberg M and Bruins W and Boyne J and Vranken J and Brunner la Rocca HP and Dendale P and van der Velde AE	10.1093/eurjcn/zvad059	Pubmed	Excluded	Yes	not using health kiosk
Chinese Mobile Health APPs for Hypertension Management: A Systematic Evaluation of Usefulness.	2018	Liang J and He X and Jia Y and Zhu W and Lei J	10.1155/2018/7328274	Pubmed	Excluded	No
A Video-Based Technique for Heart Rate and Eye Blinks Rate Estimation: A Potential Solution for Telemonitoring and Remote Healthcare.	2021	Ronca V and Giorgi A and Rossi D and Di Florio A and Di Flumeri G and Aric√≤ P and Sciaraffa N and Vozzi A and Tamborra L and Simonetti I and Borghini G	10.3390/s21051607	Pubmed	Excluded	No
Effect of mHealth With Offline Antiobesity Treatment in a Community-Based Weight Management Program: Cross-Sectional Study.	2020	Kim Y and Oh B and Shin HY	10.2196/13273	Pubmed	Excluded	No
Use of wireless respiratory rate sensor monitoring during opioid patient-controlled analgesia after gynaecological surgery: A prospective cohort study.	2021	Cheng SM and Chan JJI and Tan CW and Lu E and Sultana R and Sng BL	10.4103/ija.IJA_1262_20	Pubmed	Excluded	No
Novel Use of Google Glass for Procedural Wireless Vital Sign Monitoring.	2016	Liebert CA and Zayed MA and Aalami O and Tran J and Lau JN	10.1177/1553350616630142	Pubmed	Excluded	No
Sustaining the reach of a scalable weight loss intervention through financial incentives- a pragmatic, feasibility, online randomized trial protocol.	2020	Michaud TL and Estabrooks PA and You W and McGuire TJ and Almeida F and Karls K and Love K and King K and Hill J and Reed J and Porter G and Su D	10.1016/j.cct.2020.106142	Pubmed	Excluded	No
Developing a lifestyle intervention program for overweight or obese preconception, pregnant and postpartum women using qualitative methods.	2022	Ku CW and Leow SH and Ong LS and Erwin C and Ong I and Ng XW and Tan JJX and Yap F and Chan JKY and Loy SL	10.1038/s41598-022-06564-2	Pubmed	Excluded	No
A Long-Term, Open-Label Safety and Tolerability Study of Lisdexamfetamine Dimesylate in Children Aged 4-5 Years with Attention-Deficit/Hyperactivity Disorder.	2022	Childress AC and Lloyd E and Johnson SA Jr and Gunawardhana L and Arnold V	10.1089/cap.2021.0138	Pubmed	Excluded	No
Dynamics of Left Ventricular Myocardial Work in Patients Hospitalized for Acute Heart Failure.	2021	Sahiti F and Morbach C and Henneges C and Stefenelli U and Scholz N and Cejka V and Albert J and Heuschmann PU and Ertl G and Frantz S and Angermann CE and St√∂rk S	10.1016/j.cardfail.2021.07.004	Pubmed	Excluded	No
Clinical impact of blood pressure variability in patients with COVID-19 and hypertension.	2021	Nam JH and Park JI and Kim BJ and Kim HT and Lee JH and Lee CH and Son JW and Kim U and Park JS and Shin DG and Hong KS and Jang JG and Ahn JH and Jin HJ and Choi EY and Shin KC and Chung JH and Lee KH and Hur J and Hong YH and Lee CK	10.1097/MBP.0000000000000544	Pubmed	Excluded	No
Pharmacists interventions using Bluetooth technology and telehealth to improve blood pressure-A pilot study.	2020	Updike WH and Pane O and Hanna K and Chevasco RM and Kelly WN and Sneed KB	10.1016/j.japh.2020.01.008	Pubmed	Excluded	No
Sensing and Storing the Blood Pressure Measure by Patients through A Platform and Mobile Devices (‚Ä†).	2018	Villarreal V and Nielsen M and Samudio M	10.3390/s18061805	Pubmed	Excluded	No
Hygehos Home: an innovative remote follow-up system for chronic patients.	2014	Carrasco E and S√°nchez E and Artetxe A and Toro C and Gra√±a M and Guijarro F and Susperregui JM and Aguirre A		Pubmed	Excluded	Yes	not using health kiosk
Device for remote and realtime monitoring of neonatal vital signs in neonatal intensive care unit using internet of things: proof-of-concept study.	2023	Nemomssa HD and Alemneh TB	10.1007/s10877-022-00929-8	Pubmed	Excluded	No
Influential Factors in Remote Monitoring of Heart Failure Patients: A Review of the Literature and Direction for Future Research.	2021	Senarath S and Fernie G and Roshan Fekr A	10.3390/s21113575	Pubmed	Excluded	Yes	Review Article
Brain Vital Signs in Elite Ice Hockey: Towards Characterizing Objective and Specific Neurophysiological Reference Values for Concussion Management.	2021	Carrick FR and Pagnacco G and Azzolino SF and Hunfalvay M and Oggero E and Frizzell T and Smith CJ and Pawlowski G and Campbell NKJ and Fickling SD and Lakhani B and D'Arcy RCN	10.3389/fnins.2021.670563	Pubmed	Excluded	No
Development and validation of a machine learning-based prediction model for near-term in-hospital mortality among patients with COVID-19.	2020	Parchure P and Joshi H and Dharmarajan K and Freeman R and Reich DL and Mazumdar M and Timsina P and Kia A	10.1136/bmjspcare-2020-002602	Pubmed	Excluded	No
A Bayesian joint model of recurrent events and a terminal event.	2019	Li Z and Chinchilli VM and Wang M	10.1002/bimj.201700326	Pubmed	Excluded	No
Using Facial Recognition Tools for Health Assessment.	2021	Boczar D and Avila FR and Carter RE and Moore PA and Giardi D and Guliyeva G and Bruce CJ and McLeod CJ and Forte AJ	10.1097/PSN.0000000000000357	Pubmed	Excluded	No
Surveillance of Patients in the Waiting Area of the Department of Emergency Medicine.	2015	Hubner P and Schober A and Sterz F and Stratil P and Wallmueller C and Testori C and Grassmann D and Lebl N and Ohrenberger I and Herkner H and Weiser C	10.1097/MD.0000000000002322	Pubmed	Excluded	No
The CANadian Pediatric Weight management Registry (CANPWR): study protocol.	2014	Morrison KM and Damanhoury S and Buchholz A and Chanoine JP and Lambert M and Tremblay MS and Berall G and Hamilton J and Laberge AM and Legault L and Thabane L and Jakymyshyn M and Ambler KA and Ball GD	10.1186/1471-2431-14-161	Pubmed	Excluded	No
A shock-free approach for ambulatory cardioversion in atrial fibrillation.	2021	De Coster T	10.1152/ajpheart.00847.2020	Pubmed	Excluded	No
An affordable cuff-less blood pressure estimation solution.	2016	Jain M and Kumar N and Deb S	10.1109/EMBC.2016.7591922	Pubmed	Excluded	No
Avatar-based versus conventional vital sign display in a central monitor for monitoring multiple patients: a multicenter computer-based laboratory study.	2020	Garot O and R√∂ssler J and Pfarr J and Ganter MT and Spahn DR and N√∂thiger CB and Tscholl DW	10.1186/s12911-020-1032-4	Pubmed	Excluded	No
The effect of the electronic platform of menopausal health screen system and counseling intervention on the empowerment of menopausal women: a quasi-experimental study.	2021	Lee PS and Tsao LI and Lee CL and Liu CY	10.1080/07399332.2020.1811283	Pubmed	Excluded	No
Association of Structured Virtual Visits for Hypertension Follow-Up in Primary Care with Blood Pressure Control and Use of Clinical Services.	2018	Levine DM and Dixon RF and Linder JA	10.1007/s11606-018-4375-0	Pubmed	Excluded	No
A New Smartphone-Based Optic Nerve Head Biometric for Verification and Change Detection.	2021	Coleman K and Coleman J and Franco-Penya H and Hamroush F and Murtagh P and Fitzpatrick P and Aiken M and Combes A and Keegan D	10.1167/tvst.10.8.1	Pubmed	Excluded	No
Review of 54 Cases of Prolonged Field Care.	2017	DeSoucy ES and Shackelford SA and DuBose JJ and Zweben S and Rush SC and Kotwal RS and Montgomery HR and Keenan S	10.55460/OAL4-CBRC	Pubmed	Excluded	No
Innervation of the cerebral dura mater.	2014	Lv X and Wu Z and Li Y	10.15274/NRJ-2014-10052	Pubmed	Excluded	No
Metabolomics dissection of depression heterogeneity and related cardiometabolic risk.	2023	Alshehri T and Mook-Kanamori DO and Willems van Dijk K and Dinga R and Penninx BWJH and Rosendaal FR and le Cessie S and Milaneschi Y	10.1017/S0033291721001471	Pubmed	Excluded	No
ACTION-IO as a platform to understand differences in perceptions, attitudes, and behaviors of people with obesity and physicians across countries - the Israeli experience.	2020	Dicker D and Kornboim B and Bachrach R and Shehadeh N and Potesman-Yona S and Segal-Lieberman G	10.1186/s13584-020-00404-2	Pubmed	Excluded	No
Willingness to pay and willingness to accept in a patient-centered blood pressure control study.	2017	Gleason-Comstock J and Streater A and Goodman A and Janisse J and Brody A and Mango L and Dawood R and Levy P	10.1186/s12913-017-2451-5	Pubmed	Excluded	No
Handheld transabdominal ultrasound, after limited training, may confirm first trimester viable intrauterine pregnancy: a prospective cohort study.	2021	Pedersen JK and Sira C and Trovik J	10.1080/02813432.2021.1910643	Pubmed	Excluded	No
The impact of a Web-based educational program on the recognition and management of deteriorating patients.	2017	Liaw SY and Chng DYJ and Wong LF and Ho JTY and Mordiffi SZ and Cooper S and Chua WL and Ang ENK	10.1111/jocn.13955	Pubmed	Excluded	No
Digital Health Technologies for Post-Discharge Care after Heart Failure Hospitalisation to Relieve Symptoms and Improve Clinical Outcomes.	2023	Krzesi≈Ñski P	10.3390/jcm12062373	Pubmed	Excluded	No
Contactless Camera-Based Heart Rate and Respiratory Rate Monitoring Using AI on Hardware.	2023	Kolosov D and Kelefouras V and Kourtessis P and Mporas I	10.3390/s23094550	Pubmed	Excluded	No
[Characteristics of disturbance coefficient in children without craniocerebral injury at different ages].	2020	Lai H and Fang F and Liu WW and Chen S and Liu CJ and Li J and Fu YQ and Bai K and Xu F	10.3760/cma.j.cn112140-20191126-00750	Pubmed	Excluded	No
International Changes in COVID-19 Clinical Trajectories Across 315 Hospitals and 6 Countries: Retrospective Cohort Study.	2021	Weber GM and Zhang HG and L'Yi S and Bonzel CL and Hong C and Avillach P and Guti√©rrez-Sacrist√°n A and Palmer NP and Tan ALM and Wang X and Yuan W and Gehlenborg N and Alloni A and Amendola DF and Bellasi A and Bellazzi R and Beraghi M and Bucalo M and Chiovato L and Cho K and Dagliati A and Estiri H and Follett RW and Garc√≠a Barrio N and Hanauer DA and Henderson DW and Ho YL and Holmes JH and…	10.2196/31400	Pubmed	Excluded	No
Phase I, First-in-Human, Single and Multiple Ascending Dose- and Food-Effect Studies to Assess the Safety, Tolerability and Pharmacokinetics of a Novel Anti-hepatitis B Virus Drug, Bentysrepinine (Y101), in Healthy Chinese Subjects.	2020	Liu X and Xue L and Zhang H and Xu Q and Zhang S and Ma S and Ding X and Liu L and Dong J and Qian L and Xia W and Jiang K and Huang C and Miao L	10.1007/s40261-020-00909-3	Pubmed	Excluded	No
Blood pressure management through application-based telehealth platforms: a systematic review and meta-analysis.	2022	Kalagara R and Chennareddy S and Scaggiante J and Matsoukas S and Bhimani A and Smith C and Putrino D and Dangayach NS and Mocco J and Schnipper JL and Auerbach AD and Kellner CP	10.1097/HJH.0000000000003164	Pubmed	Excluded	No
The development of CHAMP: a checklist for the appraisal of moderators and predictors.	2017	van Hoorn R and Tummers M and Booth A and Gerhardus A and Rehfuess E and Hind D and Bossuyt PM and Welch V and Debray TPA and Underwood M and Cuijpers P and Kraemer H and van der Wilt GJ and Kievit W	10.1186/s12874-017-0451-0	Pubmed	Excluded	No
Active surveillance of chemotherapy-related symptom burden in ambulatory cancer patients via the implementation of electronic patient-reported outcomes and sensor-enabled vital signs capture: protocol for a decentralised feasibility pilot study.	2022	Offodile AC 2nd and DiBrito SR and Finder JP and Shete S and Jain S and Delgado DA and Miller CJ and Davidson E and Overman MJ and Peterson SK	10.1136/bmjopen-2021-057693	Pubmed	Excluded	No
Validation of a portable, deployable system for continuous vital sign monitoring using a multiparametric wearable sensor and personalised analytics in an Ebola treatment centre.	2016	Steinhubl SR and Feye D and Levine AC and Conkright C and Wegerich SW and Conkright G	10.1136/bmjgh-2016-000070	Pubmed	Excluded	No
Interventions to Address Food Insecurity Among Adults in Canada and the US: A Systematic Review and Meta-analysis.	2021	Oronce CIA and Miake-Lye IM and Begashaw MM and Booth M and Shrank WH and Shekelle PG	10.1001/jamahealthforum.2021.2001	Pubmed	Excluded	No
Self-management system for postpartum women with hypertension disorders: an eHealth application intervention study.	2023	Chang CW and Tsai YJ and Hsu YY and Hou TW	10.1186/s12884-023-05483-y	Pubmed	Excluded	No
Relationship between heart rate and outcomes in patients in sinus rhythm or atrial fibrillation with heart failure and reduced ejection fraction.	2020	Docherty KF and Shen L and Castagno D and Petrie MC and Abraham WT and B√∂hm M and Desai AS and Dickstein K and K√∏ber LV and Packer M and Rouleau JL and Solomon SD and Swedberg K and Vazir A and Zile MR and Jhund PS and McMurray JJV	10.1002/ejhf.1682	Pubmed	Excluded	No
Safety and efficacy of a wireless pulmonary artery pressure sensor: primary endpoint results of the SIRONA 2 clinical trial.	2022	Sharif F and Rosenkranz S and Bartunek J and Kempf T and Assmus B and Mahon NG and Mullens W	10.1002/ehf2.14006	Pubmed	Excluded	No
Health-related quality of life 1-3 years post-myocardial infarction: its impact on prognosis.	2021	Pocock S and Brieger DB and Owen R and Chen J and Cohen MG and Goodman S and Granger CB and Nicolau JC and Simon T and Westermann D and Yasuda S and Hedman K and Mellstr√∂m C and Andersson Sundell K and Grieve R	10.1136/openhrt-2020-001499	Pubmed	Excluded	No
Lag-time effects of vaccination on SARS-CoV-2 dynamics in German hospitals and intensive-care units.	2023	Lokonon BE and Montcho Y and Klingler P and Tovissod√© CF and Gl√®l√® Kaka√Ø R and Wolkewitz M	10.3389/fpubh.2023.1085991	Pubmed	Excluded	No
Novel predictive models for metabolic syndrome risk: a "big data" analytic approach.	2014	Steinberg GB and Church BW and McCall CJ and Scott AB and Kalis BP		Pubmed	Excluded	No
[Reasons for non-acceptance and non-use of a home telemonitoring application by multimorbid patients aged 65 years and over].	2019	Lang C and Scheibe M and Voigt K and H√ºbsch G and Mocke L and Schmitt J and Bergmann A and Holthoff-Detto V	10.1016/j.zefq.2019.02.009	Pubmed	Excluded	No
Effectiveness and Safety of Intravenous Nicorandil Application in Patients With Acute Heart Failure With Low Baseline Blood Pressure.	2022	Zhang Y and Cai Z and Ke X and Qiu W and Ke S and Wu Y	10.1016/j.hlc.2021.06.531	Pubmed	Excluded	No
MALNUTRITION IN PATIENTS WITH GASTROINTESTINAL CANCER: EFFECTIVENESS OF DIFFERENT DIAGNOSTIC METHODS.	2015	Dias do Prado C and Alvares Duarte Bonini Campos J	10.3305/nh.2015.32.1.8657	Pubmed	Excluded	No
Access to weight reduction interventions for overweight and obese patients in UK primary care: population-based cohort study.	2015	Booth HP and Prevost AT and Gulliford MC	10.1136/bmjopen-2014-006642	Pubmed	Excluded	No
Association of out of hospital paediatric early warning score with need for hospital admission in a Scottish emergency ambulance population.	2020	Corfield AR and Booth KL and Clerihew L and Staines H and Stewart E and Rooney KD	10.1097/MEJ.0000000000000725	Pubmed	Excluded	No
Using informatics to capture older adults' wellness.	2013	Demiris G and Thompson HJ and Reeder B and Wilamowska K and Zaslavsky O	10.1016/j.ijmedinf.2011.03.004	Pubmed	Excluded	No
Clinical characteristics on admission predict in-hospital fatal outcome in patients aged ‚â•75‚Äâyears with novel coronavirus disease (COVID-19): a retrospective cohort study.	2020	Yu Z and Ke Y and Xie J and Yu H and Zhu W and He L and Zheng Q and Li C and Lu J and Li S and Wen S and Wei S and Liu N and Wei L and Bai R	10.1186/s12877-020-01921-0	Pubmed	Excluded	No
Implementation of the patient version of the evidence-based (S3) guideline for psychosocial interventions for patients with severe mental illness (IMPPETUS): study protocol for a cluster randomised controlled trial.	2020	Breilmann J and Kilian R and Riedel-Heller SG and G√ºhne U and Hasan A and Falkai P and Allg√∂wer A and Muche R and Becker T and Ajayi K and Brieger P and Frasch K and Heres S and J√§ger M and K√ºthmann A and Putzhammer A and Schmau√ü M and Schneewei√ü B and Schwarz M and K√∂sters M	10.1186/s13063-020-4200-z	Pubmed	Excluded	No
Design of a real-time and continua-based framework for care guideline recommendations.	2014	Lin YF and Shie HH and Yang YC and Tseng VS	10.3390/ijerph110404262	Pubmed	Excluded	Yes	not using health kiosk
Improving the user experience of televisits and telemonitoring for heart failure patients in less than 6¬†months: a methodological approach.	2022	Savoldelli A and Vitali A and Remuzzi A and Giudici V	10.1016/j.ijmedinf.2022.104717	Pubmed	Excluded	No
An Automated Organoid Platform with Inter-organoid Homogeneity and Inter-patient Heterogeneity.	2020	Jiang S and Zhao H and Zhang W and Wang J and Liu Y and Cao Y and Zheng H and Hu Z and Wang S and Zhu Y and Wang W and Cui S and Lobie PE and Huang L and Ma S	10.1016/j.xcrm.2020.100161	Pubmed	Excluded	No
Design and Usability Assessment of a Multi-Device SOA-Based Telecare Framework for the Elderly.	2020	Macis S and Loi D and Ulgheri A and Pani D and Solinas G and Manna S and Cestone V and Guerri D and Raffo L	10.1109/JBHI.2019.2894552	Pubmed	Excluded	No
Utilizing a Homecare Platform for Remote Monitoring of Patients with Idiopathic Pulmonary Fibrosis.	2017	Panagopoulos C and Malli F and Menychtas A and Smyrli EP and Georgountzou A and Daniil Z and Gourgoulianis KI and Tsanakas P and Maglogiannis I	10.1007/978-3-319-57348-9_15	Pubmed	Excluded	No
Feasibility of perioperative remote monitoring of patient-generated health data in complex surgical oncology.	2023	Melstrom LG and Zhou X and Kaiser A and Chan K and Lau C and Raoof M and Warner SG and Zhumkhawala A and Yuh B and Singh G and Fong Y and Sun V	10.1002/jso.27106	Pubmed	Excluded	No
A Knowledge Distillation Ensemble Framework for Predicting Short- and Long-Term Hospitalization Outcomes From Electronic Health Records Data.	2022	Ibrahim ZM and Bean D and Searle T and Qian L and Wu H and Shek A and Kraljevic Z and Galloway J and Norton S and Teo JT and Dobson RJ	10.1109/JBHI.2021.3089287	Pubmed	Excluded	Yes	not using health kiosk
Improving outcomes in adults with diabetes through an interprofessional collaborative practice program.	2018	Nagelkerk J and Thompson ME and Bouthillier M and Tompkins A and Baer LJ and Trytko J and Booth A and Stevens A and Groeneveld K	10.1080/13561820.2017.1372395	Pubmed	Excluded	No
The Impact of Synchronous Telehealth Services With a Digital Platform on Day-by-Day Home Blood Pressure Variability in Patients with Cardiovascular Diseases: Retrospective Cohort Study.	2022	Chen YH and Hung CS and Huang CC and Lee JK and Yu JY and Ho YL	10.2196/22957	Pubmed	Excluded	Yes	not using health kiosk
Software-Defined Doppler Radar Sensor for Human Breathing Detection.	2019	Costanzo S	10.3390/s19143085	Pubmed	Excluded	No
Trends in vital signs and routine biomarkers in patients with sepsis during resuscitation in the emergency department: a prospective observational pilot study.	2016	Quinten VM and van Meurs M and Ter Maaten JC and Ligtenberg JJ	10.1136/bmjopen-2015-009718	Pubmed	Excluded	No
Physiologic Effects of Prolonged Terminal Anesthesia in Sheep (Ovis gmelini aries).	2022	Trimmel NE and Hierweger MM and Jucker S and Windhofer L and Weisskopf M	10.30802/AALAS-CM-21-000103	Pubmed	Excluded	No
International Analysis of Electronic Health Records of Children and Youth Hospitalized With COVID-19 Infection in 6 Countries.	2021	Bourgeois FT and Guti√©rrez-Sacrist√°n A and Keller MS and Liu M and Hong C and Bonzel CL and Tan ALM and Aronow BJ and Boeker M and Booth J and Cruz Rojo J and Devkota B and Garc√≠a Barrio N and Gehlenborg N and Geva A and Hanauer DA and Hutch MR and Issitt RW and Klann JG and Luo Y and Mandl KD and Mao C and Moal B and Moshal KL and Murphy SN and Neuraz A and Ngiam KY and Omenn GS and Patel LP …	10.1001/jamanetworkopen.2021.12596	Pubmed	Excluded	No
Context and implementation: A concept analysis towards conceptual maturity.	2015	Pfadenhauer LM and Mozygemba K and Gerhardus A and Hofmann B and Booth A and Lysdahl KB and Tummers M and Burns J and Rehfuess EA	10.1016/j.zefq.2015.01.004	Pubmed	Excluded	No
Image processing and machine learning for telehealth craniosynostosis screening in newborns.	2021	Bookland MJ and Ahn ES and Stoltz P and Martin JE	10.3171/2020.9.PEDS20605	Pubmed	Excluded	No
Aim2Be mHealth intervention for children with overweight and obesity: study protocol for a randomized controlled trial.	2020	M√¢sse LC and Vlaar J and Macdonald J and Bradbury J and Warshawski T and Buckler EJ and Hamilton J and Ho J and Buchholz A and Morrison KM and Ball GDC	10.1186/s13063-020-4080-2	Pubmed	Excluded	No
Variations in vital signs in the last days of life in patients with advanced cancer.	2014	Bruera S and Chisholm G and Dos Santos R and Crovador C and Bruera E and Hui D	10.1016/j.jpainsymman.2013.10.019	Pubmed	Excluded	No
The Heidelberg Milestones Communication Approach (MCA) for patients with prognosis <12¬†months: protocol for a mixed-methods study including a randomized controlled trial.	2018	Siegle A and Villalobos M and Bossert J and Krug K and Hagelskamp L and Krisam J and Handtke V and Deis N and J√ºnger J and Wensing M and Thomas M	10.1186/s13063-018-2814-1	Pubmed	Excluded	No
Development and Preliminary Validation of a Comprehensive Questionnaire to Assess Women's Knowledge and Perception of the Current Weight Gain Guidelines during Pregnancy.	2016	Ockenden H and Gunnell K and Giles A and Nerenberg K and Goldfield G and Manyanga T and Adamo K	10.3390/ijerph13121187	Pubmed	Excluded	No
Evaluation of an online website-based platform for cephalometric analysis.	2020	Alqahtani H	10.1016/j.jormas.2019.04.017	Pubmed	Excluded	No
A randomised controlled trial of a consumer-focused e-health strategy for cardiovascular risk management in primary care: the Consumer Navigation of Electronic Cardiovascular Tools (CONNECT) study protocol.	2014	Redfern J and Usherwood T and Harris MF and Rodgers A and Hayman N and Panaretto K and Chow C and Lau AY and Neubeck L and Coorey G and Hersch F and Heeley E and Patel A and Jan S and Zwar N and Peiris D	10.1136/bmjopen-2013-004523	Pubmed	Excluded	No
Effectiveness of clinical decision support systems and telemedicine on outcomes of depression: a cluster randomized trial in general practice.	2020	Balestrieri M and Sisti D and Rocchi M and Rucci P and Simon G and Araya R and de Girolamo G	10.1093/fampra/cmaa077	Pubmed	Excluded	No
A cloud computing based platform for sleep behavior and chronic diseases collaborative research.	2014	Kuo MH and Borycki E and Kushniruk A and Huang YM and Hung SH		Pubmed	Excluded	Yes	not using health kiosk
Hypertension among oral contraceptive users in El Paso, Texas.	2013	White K and Potter JE and Hopkins K and Amastae J and Grossman D	10.1353/hpu.2013.0172	Pubmed	Excluded	Yes	not directly measuring vital signs
[Detection of Fever Using Continuous Skin Temperature Monitoring in Hospitalized Older Adults].	2023	Chen YJ and Chung YT and Chen CC and Chen YC and Liang SH and Wang JL and Yeh CY and Chuang KT and Ko NY	10.6224/JN.202302_70(1).09	Pubmed	Excluded	No
Prevalence, Profile, and Prognosis of Severe Obesity in Contemporary Hospitalized Heart Failure Trial Populations.	2016	Joyce E and Lala A and Stevens SR and Cooper LB and AbouEzzeddine OF and Groarke JD and Grodin JL and Braunwald E and Anstrom KJ and Redfield MM and Stevenson LW	10.1016/j.jchf.2016.09.013	Pubmed	Excluded	No
Personalised Single-Pill Combination Therapy in Hypertensive Patients: An Update of a Practical Treatment Platform.	2017	Volpe M and Tocci G and de la Sierra A and Kreutz R and Laurent S and Manolis AJ and Tsioufis K	10.1007/s40292-017-0239-7	Pubmed	Excluded	No
Joint modeling of recurrent events and a terminal event adjusted for zero inflation and a matched design.	2018	Xu C and Chinchilli VM and Wang M	10.1002/sim.7682	Pubmed	Excluded	No
Pilot study of long-term anaesthesia in broiler chickens.	2016	O'Kane PM and Connerton IF and White KL	10.1111/vaa.12305	Pubmed	Excluded	No
e-Health prototype system for cardiac telemonitoring.	2016	Vargas Escobar LJ and Salinas SA	10.1109/EMBC.2016.7591702	Pubmed	Excluded	No
A cluster-randomized trial of task shifting and blood pressure control in Ghana: study protocol.	2014	Ogedegbe G and Plange-Rhule J and Gyamfi J and Chaplin W and Ntim M and Apusiga K and Khurshid K and Cooper R	10.1186/1748-5908-9-73	Pubmed	Excluded	No
Randomised study of children with obesity showed that whole body vibration reduced sclerostin.	2019	Tubic B and Zeijlon R and Wennergren G and Obermayer-Pietsch B and M√•rild S and Dahlgren J and Magnusson P and Swolin-Eide D	10.1111/apa.14531	Pubmed	Excluded	No
Automated monitoring of respiratory rate as a novel humane endpoint: A refinement in mouse metastatic lung cancer models.	2021	Winn CB and Hwang SK and Morin J and Bluette CT and Manickam B and Jiang ZK and Giddabasappa A and Liu CN and Matthews K	10.1371/journal.pone.0257694	Pubmed	Excluded	No
Fetal skeletal dysplasias: sonographic indices associated with adverse outcomes.	2014	Nelson DB and Dashe JS and McIntire DD and Twickler DM	10.7863/ultra.33.6.1085	Pubmed	Excluded	No
Association of Body Mass Index With Blood Pressure Among 1.7 Million Chinese Adults.	2018	Linderman GC and Lu J and Lu Y and Sun X and Xu W and Nasir K and Schulz W and Jiang L and Krumholz HM	10.1001/jamanetworkopen.2018.1271	Pubmed	Excluded	No
Time, frequency and information domain analysis of short-term heart rate variability before and after focal and generalized seizures in epileptic children.	2019	Pernice R and Faes L and Kotiuchyi I and Stivala S and Busacca A and Popov A and Kharytonov V	10.1088/1361-6579/ab16a3	Pubmed	Excluded	No
Patient-generated health data earn a seat at the table: clinical adoption during the COVID-19 transition to telemedicine.	2021	Rosner BI and Kvedar JC and Adler-Milstein J	10.1093/jamiaopen/ooab097	Pubmed	Excluded	No
Evaluation of Efficiency Improvement in Vital Documentation Using RFID Devices.	2016	Kimura E and Nakai M and Ishihara K		Pubmed	Excluded	No
Real-life indications to ivabradine treatment for heart rate optimization in patients with chronic systolic heart failure.	2018	Tondi L and Fragasso G and Spoladore R and Pinto G and Gemma M and Slavich M and Godino C and Salerno A and Montanaro C and Margonato A	10.2459/JCM.0000000000000661	Pubmed	Excluded	No
Are self-reported telemonitored blood pressure readings affected by end-digit preference: a prospective cohort study in Scotland.	2018	Parker RA and Paterson M and Padfield P and Pinnock H and Hanley J and Hammersley VS and Steventon A and McKinstry B	10.1136/bmjopen-2017-019431	Pubmed	Excluded	No
A 3-year, open-label, flexible-dosing study of milnacipran for the treatment of fibromyalgia.	2013	Arnold LM and Palmer RH and Ma Y	10.1097/AJP.0b013e31828440ab	Pubmed	Excluded	No
Use of the data system for field management of a clinical study conducted in Kolkata, India.	2016	Park JY and Kim DR and Haldar B and Mallick AH and Kim SA and Dey A and Nandy RK and Paul DK and Choudhury S and Sahoo S and Wierzba TF and Sur D and Kanungo S and Ali M and Manna B	10.1186/s13104-015-1767-7	Pubmed	Excluded	Yes	not directly measuring vital signs
Integration of Wearable Solutions in AAL Environments with Mobility Support.	2015	Costa SE and Rodrigues JJ and Silva BM and Isento JN and Corchado JM	10.1007/s10916-015-0342-z	Pubmed	Excluded	No
Development and usability of a personalized sensor-based system for pervasive healthcare.	2014	Triantafyllidis AK and Koutkias VG and Chouvarda I and Maglaveras N	10.1109/EMBC.2014.6945146	Pubmed	Excluded	No
Prognosis for older people at presentation to emergency department based on frailty and aggregated vital signs.	2023	Kabell Nissen S and Rueegg M and Carpenter CR and Kaeppeli T and Busch JM and Fournaise A and Dreher-Hummel T and Bingisser R and Brabrand M and Nickel CH	10.1111/jgs.18170	Pubmed	Excluded	No
Drug-drug interactions and inappropriate medicines impact on glycemic control and kidney function in older adults with diabetes-attending specialty care institution.	2021	Al-Musawe L and Torre C and Guerreiro JP and Rodrigues AT and Raposo JF and Mota-Filipe H and Martins AP	10.1007/s00228-021-03107-y	Pubmed	Excluded	No
Clinical and Echocardiographic Characteristics and Cardiovascular Outcomes According to Diabetes Status in Patients With Heart Failure and Preserved Ejection Fraction: A Report From the I-Preserve Trial (Irbesartan in Heart Failure With Preserved Ejection Fraction).	2017	Kristensen SL and Mogensen UM and Jhund PS and Petrie MC and Preiss D and Win S and K√∏ber L and McKelvie RS and Zile MR and Anand IS and Komajda M and Gottdiener JS and Carson PE and McMurray JJ	10.1161/CIRCULATIONAHA.116.024593	Pubmed	Excluded	No
The Deterioration Risk Index: Developing and Piloting a Machine Learning Algorithm to Reduce Pediatric Inpatient Deterioration.	2023	Rust LOH and Gorham TJ and Bambach S and Bode RS and Maa T and Hoffman JM and Rust SW	10.1097/PCC.0000000000003186	Pubmed	Excluded	No
Secure access to patient's health records using SpeechXRays a mutli-channel biometrics platform for user authentication.	2016	Spanakis EG and Spanakis M and Karantanas A and Marias K	10.1109/EMBC.2016.7591248	Pubmed	Excluded	No
Multimarker Assessment of Diastolic Dysfunction in Metabolic Syndrome Patients.	2017	Mocan M and Anton F and Suciu »ò and RƒÉhƒÉian R and Blaga SN and FƒÉrca»ô AD	10.1089/met.2017.0060	Pubmed	Excluded	No
New perspectives for hypertension management: progress in methodological and technological developments.	2023	Parati G and Goncalves A and Soergel D and Bruno RM and Caiani EG and Gerdts E and Mahfoud F and Mantovani L and McManus RJ and Santalucia P and Kahan T	10.1093/eurjpc/zwac203	Pubmed	Excluded	No
Cost-Effective Solution of Remote Photoplethysmography Capable of Real-Time, Multi-Subject Monitoring with Social Distancing.	2022	Huang HW and Rupp P and Chen J and Kemkar A and Khandelwal N and Ballinger I and Chai P and Traverso G	10.1109/sensors52175.2022.9967120	Pubmed	Included	Yes
Nutritional status of human T-lymphotropic virus 1 patients: A retrospective study.	2019	Bacelo AC and Cople-Rodrigues CDS and Gon√ßalves JL and Borges Quintana MS and Torres PR and Cardoso CSA and Silva MPD and Espirito Santo R and Almeida CF and Silva PSD and Brito PD	10.1016/j.clnesp.2019.09.007	Pubmed	Excluded	No
Engaging in Weight Loss Tasks of Mobile Health Applications: The Dual Influence of Social Support and Body Condition.	2019	Yang H and Du HS and Wang L and Deng A	10.1089/tmj.2018.0119	Pubmed	Excluded	No
A respiratory monitoring device based on clavicular motion.	2013	Pitts DG and Patel MK and Lang PO and Sinclair AJ and Aspinall R	10.1088/0967-3334/34/8/N51	Pubmed	Excluded	No
The impact of body mass index on outcomes in robotic colorectal surgery: a single-centre experience.	2022	Hannan E and Troy A and Feeney G and Ullah MF and Ryan C and McNamara E and Coffey JC and Peirce C	10.1007/s11701-021-01235-2	Pubmed	Excluded	No
Noninvasive electrocardiographic imaging-guided targeting of drivers of persistent atrial fibrillation: The TARGET-AF1 trial.	2022	Honarbakhsh S and Dhillon G and Abbass H and Waddingham PH and Dennis A and Ahluwalia N and Welch S and Daw H and Sporton S and Chow A and Earley MJ and Lambiase PD and Hunter RJ	10.1016/j.hrthm.2022.01.042	Pubmed	Excluded	No
Age dependency of body mass index distribution in childhood and adolescent inpatients with anorexia nervosa with a focus on DSM-5 and ICD-11 weight criteria and severity specifiers.	2021	Engelhardt C and F√∂cker M and B√ºhren K and Dahmen B and Becker K and Weber L and Correll CU and Egberts KM and Ehrlich S and Roessner V and Fleischhaker C and von Gontard A and Hahn F and Jenetzky E and Kaess M and Legenbauer T and Renner TJ and Schulze UME and Sinzig J and Wessing I and Antony G and Herpertz-Dahlmann B and Peters T and Hebebrand J	10.1007/s00787-020-01595-4	Pubmed	Excluded	No
Risk prediction for 30-day heart failure-specific readmission or death after discharge: Data from the Korean Acute Heart Failure (KorAHF) registry.	2019	Lim NK and Lee SE and Lee HY and Cho HJ and Choe WS and Kim H and Choi JO and Jeon ES and Kim MS and Kim JJ and Hwang KK and Chae SC and Baek SH and Kang SM and Choi DJ and Yoo BS and Kim KH and Cho MC and Oh BH and Park HY	10.1016/j.jjcc.2018.07.009	Pubmed	Excluded	No
Predicting premature termination of exercise during Bruce protocol stress echocardiography.	2021	Loh J and Amanullah MR and See CK and Tang HC and Gunasegaran K and Hamid N and Lau J and Lee CY and Ewe SH and Ding ZP and Sahl√©n A	10.1111/echo.15186	Pubmed	Excluded	No
Expanded A-DROP Score: A New Scoring System for the Prediction of Mortality in Hospitalized Patients with Community-acquired Pneumonia.	2018	Ahn JH and Choi EY	10.1038/s41598-018-32750-2	Pubmed	Excluded	No
Patient Interaction Phenotypes With an Automated Remote Hypertension Monitoring Program and Their Association With Blood Pressure Control: Observational Study.	2020	Davoudi A and Lee NS and Chivers C and Delaney T and Asch EL and Reitz C and Mehta SJ and Chaiyachati KH and Mowery DL	10.2196/22493	Pubmed	Excluded	Yes	not directly measuring vital signs
Continuous, real-time monitoring of neonatal position and temperature during Kangaroo Mother Care using a wearable sensor: a techno-feasibility pilot study.	2018	Rao S and Thankachan P and Amrutur B and Washington M and Mony PK	10.1186/s40814-018-0293-5	Pubmed	Excluded	No
A Community-Informed Virtual World-Based Cardiac Rehabilitation Program as an Extension of Center-Based Cardiac Rehabilitation: MIXED-METHODS ANALYSIS OF A MULTICENTER PILOT STUDY.	2023	Brewer LC and Abraham H and Kaihoi B and Leth S and Egginton J and Slusser J and Scott C and Penheiter S and Albertie M and Squires R and Thomas R and Scales R and Trejo-Gutierrez J and Kopecky S	10.1097/HCR.0000000000000705	Pubmed	Excluded	No
A cloud-based mobile system to improve respiratory therapy services at home.	2016	Risso NA and Neyem A and Benedetto JI and Carrillo MJ and Far√≠as A and Gajardo MJ and Loyola O	10.1016/j.jbi.2016.07.006	Pubmed	Excluded	No
[The study of making decision in the timing of delivery for patients of placenta previa through dynamic monitoring the length of cervical canal by perineal ultrasound].	2019	Shen HL and Zhao W and Zhu WL and Zhong SP and Zhu WY	10.3760/cma.j.issn.0376-2491.2019.011.007	Pubmed	Excluded	No
Statistical methodology for age-adjustment of the GH-2000 score detecting growth hormone misuse.	2016	B√∂hning D and B√∂hning W and Guha N and Cowan DA and S√∂nksen PH and Holt RI	10.1186/s12874-016-0246-8	Pubmed	Excluded	No
Perioperative Outcomes of Robotic Versus Laparoscopic Sleeve Gastrectomy in the Super-obese.	2020	Nasser H and Ivanics T and Ranjal RS and Leonard-Murali S and Genaw J	10.1016/j.jss.2019.12.012	Pubmed	Excluded	No
A cluster-randomized control trial targeting parents of pediatric cancer survivors with obesity: Rationale and study protocol of NOURISH-T.	2021	Stern M and Gray HL and Ruble K and Soca Lozano S and Albizu-Jacob A and Williams JM and Godder K and Fuemmeler B and Mazzeo S	10.1016/j.cct.2021.106296	Pubmed	Excluded	No
A Teaching Kitchen Medical Groups Visit with an eHealth Platform for Hypertension and Cardiac Risk Factors: A Qualitative Feasibility Study.	2021	Rohela P and Olendzki B and McGonigal LJ and Villa A and Gardiner P	10.1089/acm.2021.0148	Pubmed	Excluded	No
A novel augmented venous-drainage model of cardiopulmonary bypass for deep hypothermic circulatory arrest without blood priming.	2018	Jiang X and Gu T and Liu Y and Wang C and Shi E and Zhang G	10.1177/0267659117746233	Pubmed	Excluded	No
Relationship between heart rate and mortality and morbidity in the irbesartan patients with heart failure and preserved systolic function trial (I-Preserve).	2014	B√∂hm M and Perez AC and Jhund PS and Reil JC and Komajda M and Zile MR and McKelvie RS and Anand IS and Massie BM and Carson PE and McMurray JJ	10.1002/ejhf.85	Pubmed	Excluded	No
P wave indices, heart rate variability and anthropometry in a healthy South Asian population.	2019	O'Neill J and Bounford K and Anstey A and D'Silva J and Clark L and Plein S and Tayebjee MH	10.1371/journal.pone.0220662	Pubmed	Excluded	No
Short-term outcome of periviable small-for-gestational-age babies: is our counseling up to date?	2016	Lawin-O'Brien AR and Dall'Asta A and Knight C and Sankaran S and Scala C and Khalil A and Bhide A and Heggarty S and Rakow A and Pasupathy D and Papageorghiou AT and Lees CC	10.1002/uog.15973	Pubmed	Excluded	No
The pharmacokinetic profile, tolerability and safety of the iodinated, non-ionic, dimeric contrast medium Iosimenol 340 injection in healthy human subjects.	2015	Meurer K and Kelsch B and Hogstrom B	10.1177/0284185114534414	Pubmed	Excluded	No
Monitoring of motor and non-motor symptoms of Parkinson's disease through a mHealth platform.	2016	Cancela J and Villanueva Mascato S and Gatsios D and Rigas G and Marcante A and Gentile G and Biundo R and Giglio M and Chondrogiorgi M and Vilzmann R and Konitsiotis S and Antonini A and Arredondo MT and Fotiadis DI	10.1109/EMBC.2016.7590789	Pubmed	Excluded	No
Diabetes professionals must seize the opportunity in mobile health.	2013	Brandell B and Ford C	10.1177/193229681300700622	Pubmed	Excluded	No
Safety of sacubitril/valsartan initiated during hospitalization: data from a non-selected cohort.	2019	L√≥pez-Azor JC and Vicent L and Valero-Masa MJ and Esteban-Fern√°ndez A and G√≥mez-Bueno M and P√©rez √Å and D√≠ez-Villanueva P and De-Juan J and Manuel-Iniesta √Å and Bover R and Del Prado S and Mart√≠nez-Sell√©s M	10.1002/ehf2.12527	Pubmed	Excluded	No
Obesity and novel cardiovascular markers in a population without diabetes and cardiovascular disease in China.	2016	Zeng Q and Dong SY and Wang ML and Li JM and Ren CL and Gao CQ	10.1016/j.ypmed.2016.08.001	Pubmed	Excluded	No
Preliminary experience with the multisensor HeartLogic algorithm for heart failure monitoring: a retrospective case series report.	2019	Capucci A and Santini L and Favale S and Pecora D and Petracci B and Cal√≤ L and Molon G and Cipolletta L and Bianchi V and Schirripa V and Santobuono VE and La Greca C and Campari M and Valsecchi S and Ammirati F and D'Onofrio A	10.1002/ehf2.12394	Pubmed	Excluded	No
Adiposity and Incident Heart Failure and¬†its Subtypes: MESA (Multi-Ethnic Study of Atherosclerosis).	2018	Rao VN and Zhao D and Allison MA and Guallar E and Sharma K and Criqui MH and Cushman M and Blumenthal RS and Michos ED	10.1016/j.jchf.2018.07.009	Pubmed	Excluded	No
Dysgonomonas capnocytophagoides Bacteremia in a Patient With Stage IV Colon Adenocarcinoma.	2021	Schall SE and Blyth DM and McCarthy SL	10.7759/cureus.16381	Pubmed	Excluded	No
CDP-UA: Cognitive Data Processing Method Wearable Sensor Data Uncertainty Analysis in the Internet of Things Assisted Smart Medical Healthcare Systems.	2021	Manogaran G and Alazab M and Song H and Kumar N	10.1109/JBHI.2021.3051288	Pubmed	Excluded	No
The design and rationale of a multicenter real-world trial: The Southeastern Collaboration to Improve Blood Pressure Control in the US Black Belt - Addressing the Triple Threat.	2023	Safford MM and Cummings DM and Halladay J and Shikany JM and Richman J and Oparil S and Hollenberg J and Adams A and Anabtawi M and Andreae L and Baquero E and Bryan J and Clark D and Johnson E and Richman E and Soroka O and Tillman J and Cherrington AL	10.1016/j.cct.2023.107183	Pubmed	Excluded	No
Design and Evaluation of Novel Textile Wearable Systems for the Surveillance of Vital Signals.	2016	Trindade IG and Machado da Silva J and Miguel R and Pereira M and Lucas J and Oliveira L and Valentim B and Barreto J and Santos Silva M	10.3390/s16101573	Pubmed	Excluded	No
Continuous Wearable Monitoring Analytics Predict Heart Failure Hospitalization: The LINK-HF Multicenter Study.	2020	Stehlik J and Schmalfuss C and Bozkurt B and Nativi-Nicolau J and Wohlfahrt P and Wegerich S and Rose K and Ray R and Schofield R and Deswal A and Sekaric J and Anand S and Richards D and Hanson H and Pipke M and Pham M	10.1161/CIRCHEARTFAILURE.119.006513	Pubmed	Excluded	Yes	not using health kiosk
Telerehabilitation Solution Conceptual Paper for Community-Based Exercise Rehabilitation of Patients Discharged After Critical Illness.	2016	Tsavourelou A and Stylianides N and Papadopoulos A and Dikaiakos MD and Nanas S and Kyprianoy T and Tokmakidis SP	10.5195/ijt.2016.6205	Pubmed	Excluded	No
Body mass index and B-lines on lung ultrasonography in chronic and acute heart failure.	2020	Brainin P and Claggett B and Lewis EF and Dwyer KH and Merz AA and Silverman MB and Swamy V and Biering-S√∏rensen T and Rivero J and Cheng S and McMurray JJV and Solomon SD and Platz E	10.1002/ehf2.12640	Pubmed	Excluded	No
Comparison of an in-pharmacy automated blood pressure kiosk to¬†daytime ambulatory blood pressure in hypertensive subjects.	2015	Padwal RS and Townsend RR and Trudeau L and Hamilton PG and Gelfer M	10.1016/j.jash.2014.11.004	Pubmed	Included	Yes
Cardiovascular, anthropometric, metabolic and hormonal profiling of normotensive women with polycystic ovary syndrome with and without biochemical hyperandrogenism.	2021	Ka≈Çu≈ºna M and Krauze T and Ziemnicka K and Wachowiak-Ochma≈Ñska K and Kaczmarek J and Janicki A and Wykrƒôtowicz A and Rucha≈Ça M and Guzik P	10.1007/s12020-021-02648-7	Pubmed	Excluded	No
Diagnostic accuracy of a predictive scoring tool for patients who are eligible for home discharge from a palliative care unit.	2023	Nakajima K and Murakami N and Kajiura S and Morita T and Hayashi R	10.21037/apm-22-902	Pubmed	Excluded	No
[Cesarean after labor induction: Risk factors and prediction score].	2018	Branger B and Dochez V and Gervier S and Winer N	10.1016/j.gofs.2018.03.008	Pubmed	Excluded	No
Evaluating risk prediction models for adults with heart failure: A systematic literature review.	2020	Di Tanna GL and Wirtz H and Burrows KL and Globe G	10.1371/journal.pone.0224135	Pubmed	Excluded	No
Long-term clinical evaluation of the automatic stance-phase lock-controlled prosthetic knee joint in young adults with unilateral above-knee amputation.	2017	Andrysek J and Wright FV and Rotter K and Garcia D and Valdebenito R and Mitchell CA and Rozbaczylo C and Cubillos R	10.3109/17483107.2016.1173730	Pubmed	Excluded	No
Physiological Effects of a Spit Restraint Device Saturated With Artificial Saliva.	2023	Zewe JA and Castillo EM and Cronin AO and Kreshak AA and Sloane CM and Coyne CJ and Vilke GM	10.1016/j.jemermed.2022.12.003	Pubmed	Excluded	No
Development of mobile electronic health records application in a secondary general hospital in Korea.	2013	Choi W and Park MA and Hong E and Kim S and Ahn R and Hong J and Song S and Kim T and Kim J and Yeo S	10.4258/hir.2013.19.4.307	Pubmed	Excluded	No
An NP-led pilot telehealth programme to facilitate guideline-directed medical therapy for heart failure with reduced ejection fraction during the COVID-19 pandemic.	2021	McLachlan A and Aldridge C and Morgan M and Lund M and Gabriel R and Malez V		Pubmed	Excluded	No
The safety of isometric exercise: Rethinking the exercise prescription paradigm for those with stage 1 hypertension.	2018	Wiles JD and Taylor K and Coleman D and Sharma R and O'Driscoll JM	10.1097/MD.0000000000010105	Pubmed	Excluded	No
Regional variation in coronary angiography rates: the association with supply factors and the role of indication: a spatial analysis.	2022	Frank-Tewaag J and Bleek J and G√ºnster C and Schneider U and Horenkamp-Sonntag D and Marschall U and Franke S and Schl√∂√üler K and Donner-Banzhoff N and Sundmacher L	10.1186/s12872-022-02513-z	Pubmed	Excluded	No
The accuracy of self-reported blood pressure in the Medication adherence Improvement Support App For Engagement-Blood Pressure (MedISAFE-BP) trial: Implications for pragmatic trials.	2020	Haff N and Lauffenburger JC and Morawski K and Ghazinouri R and Noor N and Kumar S and Juusola J and Choudhry NK	10.1016/j.ahj.2019.10.018	Pubmed	Excluded	No
Influence of Body Mass Index on Fetal Fraction Increase With Gestation and Cell-Free DNA Test Failure.	2018	Rolnik DL and Yong Y and Lee TJ and Tse C and McLennan AC and da Silva Costa F	10.1097/AOG.0000000000002752	Pubmed	Excluded	No
Gender differences in orthostatic tolerance in the elderly.	2013	Mellings√¶ter MR and Wyller VB and Wyller TB and Ranhoff AH	10.1007/s40520-013-0092-z	Pubmed	Excluded	No
Correlates of dyspnoea and its association with adverse outcomes in a cohort of adults aged 80 and over.	2017	Hegend√∂rfer E and Vaes B and Mathe√Ø C and Van Pottelbergh G and Degryse JM	10.1093/ageing/afx095	Pubmed	Excluded	No
Sensor-based platforms for remote management of chronic diseases in developing regions: A qualitative approach examining the perspectives of healthcare professionals.	2021	Basholli A and Lagkas T and Bath PA and Eleftherakis G	10.1177/1460458220979350	Pubmed	Excluded	No
Underutilization of Treatment for Black Adults With Apparent Treatment-Resistant Hypertension: JHS and the REGARDS Study.	2020	Langford AT and Akinyelure OP and Moore TL Jr and Howard G and Min YI and Hillegass WB and Bress AP and Tajeu GS and Butler M and Jaeger BC and Yano Y and Shimbo D and Ogedegbe G and Calhoun D and Booth JN 3rd and Muntner P	10.1161/HYPERTENSIONAHA.120.14836	Pubmed	Excluded	No
Comparison of active treatments for impaired glucose regulation: a Salford Royal Foundation Trust and Hitachi collaboration (CATFISH): study protocol for a randomized controlled trial.	2016	Coventry PA and Bower P and Blakemore A and Baker L and Hann M and Paisley A and Renwick C and Li J and Ugajin A and Gibson M	10.1186/s13063-016-1519-6	Pubmed	Excluded	No
Aerobic capacity attainment and reasons for cardiopulmonary exercise test termination in people with cancer: a descriptive, retrospective analysis from a single laboratory.	2020	Santa Mina D and Au D and Papadopoulos E and O'Neill M and Diniz C and Dolan L and Lipton J and Chang E and Jones JM	10.1007/s00520-019-05094-4	Pubmed	Excluded	No
HeartLogic Multisensor Algorithm Identifies Patients During Periods of Significantly Increased Risk of Heart Failure Events: Results From the MultiSENSE Study.	2018	Gardner RS and Singh JP and Stancak B and Nair DG and Cao M and Schulze C and Thakur PH and An Q and Wehrenberg S and Hammill EF and Zhang Y and Boehmer JP	10.1161/CIRCHEARTFAILURE.117.004669	Pubmed	Excluded	No
A lightweight Web of Things Open Platform to facilitate context data management and personalized healthcare services creation.	2014	Corredor I and Metola E and Bernardos AM and Tarr√≠o P and Casar JR	10.3390/ijerph110504676	Pubmed	Excluded	Yes	not directly measuring vital signs
Process Evaluation of a Wireless Wearable Continuous Vital Signs Monitoring Intervention in 2 General Hospital Wards: Mixed Methods Study.	2023	Leenen JPL and Rasing HJM and Kalkman CJ and Schoonhoven L and Patijn GA	10.2196/44061	Pubmed	Excluded	No
A randomized, double-blind, placebo-controlled, dose-ranging study of lisdexamfetamine dimesylate augmentation for major depressive disorder in adults with inadequate response to antidepressant therapy.	2017	Richards C and Iosifescu DV and Mago R and Sarkis E and Reynolds J and Geibel B and Dauphin M	10.1177/0269881117722998	Pubmed	Excluded	No
Automated analysis of vital signs to identify patients with substantial bleeding before hospital arrival: a feasibility study.	2015	Liu J and Khitrov MY and Gates JD and Odom SR and Havens JM and de Moya MA and Wilkins K and Wedel SK and Kittell EO and Reifman J and Reisner AT	10.1097/SHK.0000000000000328	Pubmed	Excluded	No
[Acceptance and feasibility of medical telemonitoring plus individual teleconsultation -A two years research and development project at the University Hospital Zurich].	2015	Schmidt-Weitmann S and Buser J and Baumann D and Schmidt C and Brettenhofer M and Tarnutzer S and Meienberger B and Otto U and Brockes C	10.1024/0040-5930/a000714	Pubmed	Excluded	No
Medical applications of near-eye display devices: an exploratory study.	2014	Vorraber W and Voessner S and Stark G and Neubacher D and DeMello S and Bair A	10.1016/j.ijsu.2014.09.014	Pubmed	Excluded	No
[Assessment of the clinical efficacy of telemonitoring and distant counseling in patients with uncontrolled hypertension].	2020	Ionov MV and Zhukova OV and Zvartau NE and Kurapeev DI and Yudina YS and Konradi AO	10.26442/00403660.2020.01.000481	Pubmed	Excluded	No
Taming cardiac arrhythmias: Terminating spiral wave chaos by adaptive deceleration pacing.	2022	Lilienkamp T and Parlitz U and Luther S	10.1063/5.0126682	Pubmed	Excluded	No
Are we sure that Mobile Health is really mobile? An examination of mobile device use during two remotely-delivered weight loss interventions.	2014	Turner-McGrievy GM and Tate DF	10.1016/j.ijmedinf.2014.01.002	Pubmed	Excluded	No
Effect of Posting on Social Media on Systolic Blood Pressure and Management of Hypertension: A Randomized Controlled Trial.	2021	Mancheno C and Asch DA and Klinger EV and Goldshear JL and Mitra N and Buttenheim AM and Barg FK and Ungar LH and Yang L and Merchant RM	10.1161/JAHA.120.020596	Pubmed	Excluded	No
A method of ECG template extraction for biometrics applications.	2014	Zhou X and Lu Y and Chen M and Bao SD and Miao F	10.1109/EMBC.2014.6943663	Pubmed	Excluded	No
Establishing age-specific reference intervals for anti-M√ºllerian hormone in adult Chinese women based on a multicenter population.	2017	Cheng X and Zhang Q and Liu M and Li S and Tao Z and Ichihara K and Yu S and Zhang K and Li P and Han J and Qiu L	10.1016/j.cca.2017.09.008	Pubmed	Excluded	No
Comparison of serum selenium levels among hypertensive and normotensive pregnant women.	2017	da Silva AC and Martins-Costa SH and Val√©rio EG and Lopes Ramos JG	10.1080/10641955.2016.1237645	Pubmed	Excluded	No
Results and lessons learnt from a randomized controlled trial: prophylactic treatment of vestibular migraine with metoprolol (PROVEMIG).	2019	Bayer O and Adrion C and Al Tawil A and Mansmann U and Strupp M	10.1186/s13063-019-3903-5	Pubmed	Excluded	No
Shock Index and Decreased Level of Consciousness as Terminal Cancer Patients' Survival Time Predictors: A Retrospective Cohort Study.	2016	Sato K and Yokoi H and Tsuneto S	10.1016/j.jpainsymman.2015.09.012	Pubmed	Excluded	No
Distinctive prognostic factor of heart failure with preserved ejection fraction stratified with admission blood pressure.	2021	Nakagawa A and Yasumura Y and Yoshida C and Okumura T and Tateishi J and Yoshida J and Tamaki S and Yano M and Hayashi T and Nakagawa Y and Yamada T and Nakatani D and Hikoso S and Sakata Y	10.1002/ehf2.13420	Pubmed	Excluded	No
Pregnancy confirmed after controlled ovarian stimulation for infertility: A case report.	2021	Jiang M and Wang C and Fei X and Lin Z	10.1097/MD.0000000000027140	Pubmed	Excluded	No
A Multifunctional Network with Uncertainty Estimation and Attention-Based Knowledge Distillation to Address Practical Challenges in Respiration Rate Estimation.	2023	Rathore KS and Vijayarangan S and Sp P and Sivaprakasam M	10.3390/s23031599	Pubmed	Excluded	No
Implementation of an electronic fingerprint-linked data collection system: a feasibility and acceptability study among Zambian female sex workers.	2015	Wall KM and Kilembe W and Inambao M and Chen YN and Mchoongo M and Kimaru L and Hammond YT and Sharkey T and Malama K and Fulton TR and Tran A and Halumamba H and Anderson S and Kishore N and Sarwar S and Finnegan T and Mark D and Allen SA	10.1186/s12992-015-0114-z	Pubmed	Excluded	No
Joint model for recurrent event data with a cured fraction and a terminal event.	2020	Kim YJ	10.1002/bimj.201800321	Pubmed	Excluded	No
Impact of surgical site infection (SSI) following gynaecological cancer surgery in the UK: a trainee-led multicentre audit and service evaluation.	2019	O'Donnell RL and Angelopoulos G and Beirne JP and Biliatis I and Bolton H and Bradbury M and Craig E and Gajjar K and Mackintosh ML and MacNab W and Madhuri TK and McComiskey M and Myriokefalitaki E and Newton CL and Ratnavelu N and Taylor SE and Thangavelu A and Rhodes SA and Crosbie EJ and Edmondson RJ and Wan YL	10.1136/bmjopen-2018-024853	Pubmed	Excluded	No
Technical challenges related to implementation of a formula one real time data acquisition and analysis system in a paediatric intensive care unit.	2018	Matam BR and Duncan H	10.1007/s10877-017-0047-6	Pubmed	Excluded	No
Efficient Processing of Geospatial mHealth Data Using a Scalable Crowdsensing Platform.	2020	Kraft R and Birk F and Reichert M and Deshpande A and Schlee W and Langguth B and Baumeister H and Probst T and Spiliopoulou M and Pryss R	10.3390/s20123456	Pubmed	Excluded	No
Fever After Colectomy in the Enhanced Recovery Era: Incidence and Risk Factors for Pathologic Source.	2022	Booth A and Ford W and Olajire-Aro T and George V and Curran T	10.1016/j.jss.2022.04.024	Pubmed	Excluded	No
Meal replacements, reduced energy density eating, and weight loss maintenance in primary care patients: a randomized controlled trial.	2014	Lowe MR and Butryn ML and Thomas JG and Coletta M	10.1002/oby.20582	Pubmed	Excluded	No
Normative blood pressure response to exercise stress testing in children and adolescents.	2021	Clarke MM and Zannino D and Stewart NP and Glenning JP and Pineda-Guevara S and Kik J and Mynard JP and Cheung MMH	10.1136/openhrt-2021-001807	Pubmed	Excluded	No
A Quasi-Experiment to Assess the Impact of a Scalable, Community-Based Weight Loss Program: Combining Reach, Effectiveness, and Cost.	2017	Estabrooks PA and Wilson KE and McGuire TJ and Harden SM and Ramalingam N and Schoepke L and Almeida FA and Bayer AL	10.1007/s11606-016-3971-0	Pubmed	Excluded	Yes	not using health kiosk
Successful defibrillation verification in subcutaneous implantable cardioverter-defibrillator recipients by low-energy shocks.	2019	Biffi M and Ziacchi M and Angeletti A and Castelli A and Massaro G and Martignani C and Lovecchio M and Valsecchi S and Diemberger I	10.1002/clc.23184	Pubmed	Excluded	No
Usefulness of a Telemedicine Tool TELEA in the Management of the COVID-19 Pandemic.	2020	Rabu√±al R and Suarez-Gil R and Golpe R and Mart√≠nez-Garc√≠a M and G√≥mez-M√©ndez R and Romay-Lema E and P√©rez-L√≥pez A and Rodr√≠guez-√Ålvarez A and Bal-Alvaredo M	10.1089/tmj.2020.0144	Pubmed	Excluded	No
Mapping impact factors leading to the GLIM diagnosis of malnutrition in patients with head and neck cancer.	2020	Einarsson S and Karlsson HE and Bj√∂r O and Haylock AK and Tiblom Ehrsson Y	10.1016/j.clnesp.2020.09.174	Pubmed	Excluded	No
An innovative cycling exergame to promote cardiovascular fitness in youth with cerebral palsy.	2016	Knights S and Graham N and Switzer L and Hernandez H and Ye Z and Findlay B and Xie WY and Wright V and Fehlings D	10.3109/17518423.2014.923056	Pubmed	Excluded	No
Robert Whytt (1714-1766): from dropsy in the brain to tuberculous meningitis.	2014	Breathnach CS	10.1007/s11845-014-1106-3	Pubmed	Excluded	No
Defining end user requirements for a field-based molecular detection system for wildlife forensic investigations.	2019	Masters A and Ogden R and Wetton JH and Dawnay N	10.1016/j.forsciint.2019.05.041	Pubmed	Excluded	No
The ENDORSE Feasibility Study: Exploring the Use of M-Health, Artificial Intelligence and Serious Games for the Management of Childhood Obesity.	2023	Zarkogianni K and Chatzidaki E and Polychronaki N and Kalafatis E and Nicolaides NC and Voutetakis A and Chioti V and Kitani RA and Mitsis K and Perakis Œö and Athanasiou M and Antonopoulou D and Pervanidou P and Kanaka-Gantenbein C and Nikita K	10.3390/nu15061451	Pubmed	Excluded	No
Continuous palliative sedation in terminally ill patients with cancer: a retrospective observational cohort study from a Chinese palliative care unit.	2023	Tan F and Chen S and Huang L and Chen Y and Wu Y	10.1136/bmjopen-2023-071859	Pubmed	Excluded	No
A Multicenter Reference Intervals Study for Specific Proteins in China.	2015	Qin X and Tang G and Qiu L and Li PC and Xia L and Chen M and Tao Z and Li S and Liu M and Wang L and Gao S and Yu S and Cheng X and Han J and Hou L and Kawano R and Ichihara K	10.1097/MD.0000000000002211	Pubmed	Excluded	No
Dual-energy CT: a phantom comparison of different platforms for abdominal imaging.	2018	Sellerer T and No√´l PB and Patino M and Parakh A and Ehn S and Zeiter S and Holz JA and Hammel J and Fingerle AA and Pfeiffer F and Maintz D and Rummeny EJ and Muenzel D and Sahani DV	10.1007/s00330-017-5238-5	Pubmed	Excluded	No
Evaluating respiratory muscle activity using a wireless sensor platform.	2016	Estrada L and Torres A and Sarlabous L and Jane R	10.1109/EMBC.2016.7592038	Pubmed	Excluded	Yes	not using health kiosk
The Last 10 Days of Patients With Glioblastoma: Assessment of Clinical Signs and Symptoms as well as Treatment.	2016	Thier K and Calabek B and Tinchon A and Grisold W and Oberndorfer S	10.1177/1049909115609295	Pubmed	Excluded	No
Outcome of adolescents with eating disorders from an adolescent medicine service at a large children's hospital.	2015	Hergenroeder AC and Wiemann CM and Henges C and Dave A	10.1515/ijamh-2013-0341	Pubmed	Excluded	No
Control of Heart Rate in Infant and Child Tachyarrhythmia With Reduced Cardiac Function Using Landiolol (HEARTFUL)„ÄÄ- Results of a Prospective, Multicenter, Uncontrolled Clinical Study.	2022	Sagawa K and Suzuki T and Takei K and Miura M and Ueda H and Horigome H and Ono H and Ohashi N and Sato S and Fukunaga H and Aoki H and Miyazaki A and Sakaguchi H and Morishima E and Oki K and Sumitomo N	10.1253/circj.CJ-21-0967	Pubmed	Excluded	No
Multi-trajectory modeling of home blood pressure telemonitoring utilization among hypertensive patients in China: A latent class growth analysis.	2018	Ye T and Zhang P and Ouyang Z and Yang J and Xu C and Pan Z and Wu Z and Zhang L and Li B	10.1016/j.ijmedinf.2018.09.005	Pubmed	Excluded	No
Blood Pressure Drops During Hospitalization for Acute Heart Failure Treated With Serelaxin: A Patient-Level Analysis of 4 Randomized Controlled Trials.	2022	Grand J and Miger K and Sajadieh A and K√∏ber L and Torp-Pedersen C and Ertl G and L√≥pez-Send√≥n J and Pietro Maggioni A and Teerlink JR and Sato N and Gimpelewicz C and Metra M and Holbro T and Nielsen OW	10.1161/CIRCHEARTFAILURE.121.009199	Pubmed	Excluded	No
External Validation of the ELAN-HF Score, Predicting 6-Month All-Cause Mortality in Patients Hospitalized for Acute Decompensated Heart Failure.	2019	Salah K and Stienen S and Moons AHM and Bakx ALM and van Pol PE and Kortz RAM and Ferreira JP and Marques I and Schroeder-Tanka JM and Keijer JT and Bayes-Genis A and Pinto YM and Tijssen JG and Kok WE	10.1161/JAHA.118.010309	Pubmed	Excluded	No
Etripamil Nasal Spray for Rapid¬†Conversion of Supraventricular Tachycardia to Sinus Rhythm.	2018	Stambler BS and Dorian P and Sager PT and Wight D and Douville P and Potvin D and Shamszad P and Haberman RJ and Kuk RS and Lakkireddy DR and Teixeira JM and Bilchick KC and Damle RS and Bernstein RC and Lam WW and O'Neill G and Noseworthy PA and Venkatachalam KL and Coutu B and Mond√©sert B and Plat F	10.1016/j.jacc.2018.04.082	Pubmed	Excluded	No
Exercise Intervention in Pediatric Patients with Solid Tumors: The Physical Activity in Pediatric Cancer Trial.	2017	Fiuza-Luces C and Padilla JR and Soares-Miranda L and Santana-Sosa E and Quiroga JV and Santos-Lozano A and Pareja-Galeano H and Sanchis-Gomar F and Lorenzo-Gonz√°lez R and Verde Z and L√≥pez-Mojares LM and Lassaletta A and Fleck SJ and P√©rez M and P√©rez-Mart√≠nez A and Lucia A	10.1249/MSS.0000000000001094	Pubmed	Excluded	No
[Analysis of clinical relevance applied to 3methods of reducing weight in overweight or obesity followed-up for one year].	2018	T√°rraga Marcos ML and Panisello Royo JM and Carbayo Herencia JA and Rosich Domenech N and Alins Presas J and Castell Panisello E and T√°rraga L√≥pez PJ	10.1016/j.hipert.2017.06.004	Pubmed	Excluded	No
Ranolazine terminates atrial flutter and fibrillation in a canine model.	2014	Bhimani AA and Yasuda T and Sadrpour SA and Khrestian CM and Lee S and Zeng D and Belardinelli L and Waldo AL	10.1016/j.hrthm.2014.05.038	Pubmed	Excluded	No
"How To" Videos Improve Residents Performance of Essential Perioperative Electronic Medical Records and Clinical Tasks.	2018	Zoghbi V and Caskey RC and Dumon KR and Soegaard Ballester JM and Brooks AD and Morris JB and Dempsey DT	10.1016/j.jsurg.2017.07.009	Pubmed	Excluded	No
Laparoscopic silastic ring mini-gastric bypass: a single centre experience.	2013	Clarke MG and Wong K and Pearless L and Booth M	10.1007/s11695-013-1025-9	Pubmed	Excluded	No
Whole body vibration at different exposure frequencies: infrared thermography and physiological effects.	2015	Sonza A and Robinson CC and Achaval M and Zaro MA	10.1155/2015/452657	Pubmed	Excluded	No
Longer-Term Effects of Remote Patient Management Following Hospital Discharge After Acute Systolic Heart¬†Failure: The Randomized E-INH Trial.	2023	Angermann CE and Sehner S and Faller H and G√ºder G and Morbach C and Frantz S and Wegscheider K and Ertl G and St√∂rk ST	10.1016/j.jchf.2022.10.016	Pubmed	Excluded	No
Wavefront Field Mapping Reveals a Physiologic Network Between Drivers Where Ablation Terminates Atrial Fibrillation.	2019	Leef G and Shenasa F and Bhatia NK and Rogers AJ and Sauer W and Miller JM and Swerdlow M and Tamboli M and Alhusseini MI and Armenia E and Baykaner T and Brachmann J and Turakhia MP and Atienza F and Rappel WJ and Wang PJ and Narayan SM	10.1161/CIRCEP.118.006835	Pubmed	Excluded	No
Integrated analyses of growth differentiation factor-15 concentration and cardiometabolic diseases in humans.	2022	Lemmel√§ S and Wigmore EM and Benner C and Havulinna AS and Ong RMY and Kempf T and Wollert KC and Blankenberg S and Zeller T and Peters JE and Salomaa V and Fritsch M and March R and Palotie A and Daly M and Butterworth AS and Kinnunen M and Paul DS and Matakidou A	10.7554/eLife.76272	Pubmed	Excluded	No
Improving the Manchester Triage System for pediatric emergency care: an international multicenter study.	2014	Seiger N and van Veen M and Almeida H and Steyerberg EW and van Meurs AH and Carneiro R and Alves CF and Maconochie I and van der Lei J and Moll HA	10.1371/journal.pone.0083267	Pubmed	Excluded	No
A framework of current based defibrillation improves defibrillation efficacy of biphasic truncated exponential waveform in rabbits.	2021	Li W and Li J and Wei L and Wang J and Peng L and Wang J and Yin C and Li Y	10.1038/s41598-020-80521-9	Pubmed	Excluded	No
The mechanisms of spontaneous termination of reentrant supraventricular tachycardias.	2015	Chiale PA and Baranchuk A and Gonz√°lez MD and S√°nchez RA and Garro HA and Fern√°ndez PA and Avalos CQ and Enriquez A and Elizari MV	10.1016/j.ijcard.2015.04.239	Pubmed	Excluded	No
Dynamics of defensive response mobilization during repeated terminations of exposure to increasing interoceptive threat.	2018	Benke C and Krause E and Hamm AO and Pan√©-Farr√© CA	10.1016/j.ijpsycho.2017.09.013	Pubmed	Excluded	No
Trajectories of Terminally Ill Patients' Cardiovascular Response to¬†Receptive Music Therapy in Palliative Care.	2016	Warth M and Kessler J and Hillecke TK and Bardenheuer HJ	10.1016/j.jpainsymman.2016.01.008	Pubmed	Excluded	No
Joint model of recurrent events and a terminal event with time-varying coefficients.	2014	Yu Z and Liu L and Bravata DM and Williams LS	10.1002/bimj.201200160	Pubmed	Excluded	No
Biometric Photoelectrochemical-Visual Multimodal Biosensor Based on 3D Hollow HCdS@Au Nanospheres Coupled with Target-Induced Ion Exchange Reaction for Antigen Detection.	2022	Zhou Y and Lv S and Wang XY and Kong L and Bi S	10.1021/acs.analchem.2c03885	Pubmed	Excluded	No
A wearable computing platform for developing cloud-based machine learning models for health monitoring applications.	2016	Patel S and McGinnis RS and Silva I and DiCristofaro S and Mahadevan N and Jortberg E and Franco J and Martin A and Lust J and Raj M and McGrane B and DePetrillo P and Aranyosi AJ and Ceruolo M and Pindado J and Ghaffari R	10.1109/EMBC.2016.7592095	Pubmed	Excluded	No
Longitudinal change in end-digit preference in blood pressure recordings of patients with hypertension in primary care clinics: Minhang study.	2015	Wang Y and Wang Y and Qain Y and Zhang J and Tang X and Sun J and Zhu D	10.1097/MBP.0000000000000092	Pubmed	Excluded	No
Intraocular lens power calculation formula accuracy: Comparison of 12 formulas for a trifocal hydrophilic intraocular lens.	2021	Rocha-de-Lossada C and Colmenero-Reina E and Flikier D and Castro-Alonso FJ and Rodriguez-Raton A and Garc√≠a-Madrona JL and Peraza-Nieves J and S√°nchez-Gonz√°lez JM	10.1177/1120672120980690	Pubmed	Excluded	No
Termination of a partial hydatidiform mole and coexisting fetus: A case report.	2019	Zhang RQ and Zhang JR and Li SD	10.12998/wjcc.v7.i20.3289	Pubmed	Excluded	No
How Does Cardiovascular Disease First Present in Women and Men? Incidence of 12 Cardiovascular Diseases in a Contemporary Cohort of 1,937,360 People.	2015	George J and Rapsomaniki E and Pujades-Rodriguez M and Shah AD and Denaxas S and Herrett E and Smeeth L and Timmis A and Hemingway H	10.1161/CIRCULATIONAHA.114.013797	Pubmed	Excluded	No
Stabilizing cumulative incidence estimation of pregnancy outcome with delayed entries.	2019	Rousson V and Allignol A and Aurousseau A and Winterfeld U and Beyersmann J	10.1002/bimj.201700237	Pubmed	Excluded	No
Robust and efficient biometrics based password authentication scheme for telecare medicine information systems using extended chaotic maps.	2015	Lu Y and Li L and Peng H and Xie D and Yang Y	10.1007/s10916-015-0229-z	Pubmed	Excluded	No
Joint regression analysis for survival data in the presence of two sets of semi-competing risks.	2019	Peng M and Xiang L	10.1002/bimj.201800137	Pubmed	Excluded	No
Association of general and abdominal adiposity with postural changes in systolic blood pressure: results from the NAKO pretest and MetScan studies.	2022	Moreno Vel√°squez I and Jaeschke L and Steinbrecher A and Boeing H and Keil T and Janke J and Pischon T	10.1038/s41440-022-01029-5	Pubmed	Excluded	No
Validity and reliability of peak tibial accelerations as real-time measure of impact loading during over-ground rearfoot running at different speeds.	2019	Van den Berghe P and Six J and Gerlo J and Leman M and De Clercq D	10.1016/j.jbiomech.2019.01.039	Pubmed	Excluded	No
So near, yet so far: access to safe abortion services remains elusive for poor women in India.	2017	Bhattacharya S and Bashar MA and Singh A	10.1136/bcr-2017-220980	Pubmed	Excluded	No
Ventilatory thresholds determined from HRV: comparison of 2 methods in obese adolescents.	2014	Quinart S and Mourot L and N√®gre V and Simon-Rigaud ML and Nicolet-Gu√©nat M and Bertrand AM and Meneveau N and Mougin F	10.1055/s-0033-1345172	Pubmed	Excluded	No
Security enhancement of a biometric based authentication scheme for telecare medicine information systems with nonce.	2014	Mishra D and Mukhopadhyay S and Kumari S and Khan MK and Chaturvedi A	10.1007/s10916-014-0041-1	Pubmed	Excluded	No
Inadequate left ventricular unloading during ramp is associated with hospitalization or death during left ventricular assist device support.	2021	Rosenbaum AN and Stulak JM and Clavell AL and Behfar A	10.1111/aor.13792	Pubmed	Excluded	No
The effects of different IV fat emulsions on clinical outcomes in critically ill patients.	2014	Edmunds CE and Brody RA and Parrott JS and Stankorb SM and Heyland DK	10.1097/CCM.0000000000000146	Pubmed	Excluded	No
The efficacy of a telemedicine-based weight loss program with video conference health coaching support.	2019	Alencar MK and Johnson K and Mullur R and Gray V and Gutierrez E and Korosteleva O	10.1177/1357633X17745471	Pubmed	Excluded	No
A UWB Radar Signal Processing Platform for Real-Time Human Respiratory Feature Extraction Based on Four-Segment Linear Waveform Model.	2016	Hsieh CH and Chiu YF and Shen YH and Chu TS and Huang YH	10.1109/TBCAS.2014.2376956	Pubmed	Excluded	No
Modeling the hepatic arterial flow in living liver donor after left hepatectomy and postoperative boundary condition exploration.	2020	Ma R and Hunter P and Cousins W and Ho H and Bartlett A and Safaei S	10.1002/cnm.3268	Pubmed	Excluded	No
Short Femur in the Second Trimester Scan Is Related to Maternal Preeclampsia and Small for Gestational Age Newborns.	2020	Ventura W and Prieto-S√°nchez MT and Delgado JL and Pertegal M and L√≥pez A and Checa R and De Paco Matallana C	10.1159/000505779	Pubmed	Excluded	No
Fetal biometry for guiding the medical management of women with gestational diabetes mellitus for improving maternal and perinatal health.	2019	Rao U and de Vries B and Ross GP and Gordon A	10.1002/14651858.CD012544.pub2	Pubmed	Excluded	No
An individually adjusted endurance test reveals differences in physical fitness between young and old Beagles.	2021	Willen M and Lorke M and Wefstaedt P and Lucas K and Nolte I	10.1055/a-1498-8526	Pubmed	Excluded	No
Compliance with dietary guidelines affects capillary recruitment in healthy middle-aged men and women.	2017	Govoni V and Sanders TAB and Reidlinger DP and Darzi J and Berry SEE and Goff LM and Seed PT and Chowienczyk PJ and Hall WL	10.1007/s00394-015-1151-3	Pubmed	Excluded	No
Telehomecare telecommunication framework - from remote patient monitoring to video visits and robot telepresence.	2016	Lepage P and Letourneau D and Hamel M and Briere S and Corriveau H and Tousignant M and Michaud F	10.1109/EMBC.2016.7591426	Pubmed	Excluded	No
Noninvasive Assessment of Complexity of Atrial Fibrillation: Correlation With Contact Mapping and Impact of Ablation.	2020	Rodrigo M and Climent AM and Hern√°ndez-Romero I and Liberos A and Baykaner T and Rogers AJ and Alhusseini M and Wang PJ and Fern√°ndez-Avil√©s F and Guillem MS and Narayan SM and Atienza F	10.1161/CIRCEP.119.007700	Pubmed	Excluded	No
A Bayesian basket trial design that borrows information across strata based on the similarity between the posterior distributions of the response probability.	2020	Fujikawa K and Teramukai S and Yokota I and Daimon T	10.1002/bimj.201800404	Pubmed	Excluded	No
Variance component analysis to assess protein quantification in biomarker discovery. Application to MALDI-TOF mass spectrometry.	2018	Mercier C and Klich A and Truntzer C and Picaud V and Giovannelli JF and Ducoroy P and Grangeat P and Maucort-Boulch D and Roy P	10.1002/bimj.201600198	Pubmed	Excluded	No
Developing a scoring tool to estimate the risk of deterioration for normotensive patients with acute pulmonary embolism on admission.	2021	Gao Y and Ji C and Zhao H and Han J and Shen H and Jia D	10.1186/s12931-020-01602-x	Pubmed	Excluded	No
Prognostication based on the change in the palliative prognostic index for patients with terminal cancer.	2014	Arai Y and Okajima Y and Kotani K and Tamba K	10.1016/j.jpainsymman.2013.05.011	Pubmed	Excluded	No
[Italian Society of Cardiology (SIC) Position paper: Technical, instrumental and standards of interpretation for electrocardiography, ambulatory electrocardiographic and blood pressure monitoring in telemedicine].	2021	Curcio A and Spaccarotella C and Brunetti ND and Molinari G and Carugo S and Basso C and Ciccone MM and Filardi PP and Mancone M and Mercuro G and Muscoli S and Nodari S and Pedrinelli R and Barill√† F and Sinagra G and Indolfi C	10.1714/3698.36881	Pubmed	Excluded	No
Heparin free dialysis in critically sick children using sustained low efficiency dialysis (SLEDD-f): A new hybrid therapy for dialysis in developing world.	2018	Sethi SK and Bansal SB and Khare A and Dhaliwal M and Raghunathan V and Wadhwani N and Nandwani A and Yadav DK and Mahapatra AK and Raina R	10.1371/journal.pone.0195536	Pubmed	Excluded	No
Comparison of the effects of low volume prilocaine and alkalinized prilocaine for the regional intravenous anesthesia technique in hand and wrist surgery.	2014	Kapusuz O and Argun G and Arikan M and Toƒüral G and Basarir A and Kadiogullari N	10.1155/2014/725893	Pubmed	Excluded	No
[Blood pressure: the lower the better? Maybe yes].	2016	Verdecchia P and Angeli F and Aita A and Bartolini C and Garofoli M and Reboldi G	10.1714/2252.24254	Pubmed	Excluded	No
3D analysis of synaptic vesicle density and distribution after acute foot-shock stress by using serial section transmission electron microscopy.	2017	Khanmohammadi M and Darkner S and Nava N and Nyengaard JR and Wegener G and Popoli M and Sporring J	10.1111/jmi.12468	Pubmed	Excluded	No
Assessing the value of eHealth for bariatric surgery (BePatient trial): study protocol for a randomized controlled trial.	2018	Versteegden DPA and Van Himbeeck MJJ and Nienhuijs SW	10.1186/s13063-018-3020-x	Pubmed	Excluded	No
Vector synthesis high-resolution electrocardiography, atrial natriuretic peptide and N-terminal prohormone brain natriuretic peptide for estimation of cardiac load in pregnancy.	2016	Tanaka S and Oyama R and Fukushima A and Kikuchi A and Sugiyama T	10.1111/jog.13148	Pubmed	Excluded	No
High-flow nasal cannula therapy reduced the respiratory rate and respiratory distress in a standard model simulator and in patients with hypoxemic respiratory failure.	2019	Motoyasu A and Moriyama K and Okano H and Yorozu T	10.1177/1479973119880892	Pubmed	Excluded	No
Continuous Intravenous Morphine Infusion for Severe Dyspnea in Terminally Ill Interstitial Pneumonia Patients.	2016	Takeyasu M and Miyamoto A and Kato D and Takahashi Y and Ogawa K and Murase K and Mochizuki S and Hanada S and Uruga H and Takaya H and Morokawa N and Kishi K	10.2169/internalmedicine.55.5362	Pubmed	Excluded	No
Association Between Heart Rate and Reversibility of the Symptom, Refractoriness to Palliative Treatment, and Survival in Dyspneic Cancer Patients.	2020	Mori I and Maeda I and Morita T and Inoue S and Ikenaga M and Sekine R and Yamaguchi T and Hirohashi T and Tajima T and Watanabe H	10.1016/j.jpainsymman.2020.02.011	Pubmed	Excluded	No
A new approach for sizing trials with composite binary endpoints using anticipated marginal values and accounting for the correlation between components.	2019	Bofill Roig M and G√≥mez Melis G	10.1002/sim.8092	Pubmed	Excluded	No
Validating within-limb calibrated algorithm using a smartphone attached infrared thermal camera for detection of arthritis in children.	2023	Balay-Dustrude E and Bhide N and Scheck J and Sullivan E and Cain K and Biswas D and Partridge SC and Zhao Y	10.1016/j.jtherbio.2022.103437	Pubmed	Excluded	No
Wave trains induced by circularly polarized electric fields in cardiac tissues.	2015	Feng X and Gao X and Tang JM and Pan JT and Zhang H	10.1038/srep13349	Pubmed	Excluded	No
Obesity and Serial NT-proBNP Levels in Guided Medical Therapy for Heart Failure With Reduced Ejection Fraction: Insights From the GUIDE-IT Trial.	2021	Parcha V and Patel N and Kalra R and Suri SS and Arora G and Wang TJ and Arora P	10.1161/JAHA.120.018689	Pubmed	Excluded	No
Factors Associated With Noncompletion During the Run-In Period Before Randomization and Influence on the Estimated Benefit of LCZ696 in the PARADIGM-HF Trial.	2016	Desai AS and Solomon S and Claggett B and McMurray JJ and Rouleau J and Swedberg K and Zile M and Lefkowitz M and Shi V and Packer M	10.1161/CIRCHEARTFAILURE.115.002735	Pubmed	Excluded	No
Delayed systolic blood pressure recovery following exercise as a mechanism of masked uncontrolled hypertension in chronic kidney disease.	2017	Agarwal R and Pappas MK	10.1093/ndt/gfw266	Pubmed	Excluded	No
Impact of atrial fibrillation termination mode during catheter ablation procedure on maintenance of sinus rhythm.	2014	Faustino M and Pizzi C and Capuzzi D and Agricola T and Costa GM and Flacco ME and Marzuillo C and Nocciolini M and Capasso L and Manzoli L	10.1016/j.hrthm.2014.05.025	Pubmed	Excluded	No
Development of a pediatric body mass index using longitudinal single-index models.	2016	Wu J and Tu W	10.1177/0962280212471470	Pubmed	Excluded	No
The Influence of an Eight-Week Cycloergometer-Based Cardiac Rehabilitation on Serum Antioxidant Status in Men with Coronary Heart Disease: A Prospective Study.	2019	Gawron-Skarbek A and Chrzczanowicz J and Kostka J and Nowak D and Drygas W and Jegier A and Kostka T	10.3390/medicina55040111	Pubmed	Excluded	No
THE Big Deal: An Institution's Experience with Robotic Transhiatal Esophagectomy.	2019	Wecowski J and Ross SB and Jadick MF and Justice A and Sucandy I and Rosemurgy AS		Pubmed	Excluded	No
Telemonitoring of 24-Hour Blood Pressure in Local Pharmacies and Blood Pressure Control in the Community: The Templar Project.	2019	Omboni S and Mancinelli A and Rizzi F and Parati G	10.1093/ajh/hpz049	Pubmed	Excluded	Yes	not using health kiosk
Validation of the single-cuff oscillometric blood pressure monitor InBody BPBIO750 for public spaces according to the Association for the Advancement of Medical Instrumentation/European Society of Hypertension/International Organization for Standardization Universal Standard.	2021	Ntineri A and Prapa S and Bountzona I and Menti A and Stergiou GS	10.1097/MBP.0000000000000507	Pubmed	Excluded	No
[Persistence in the treatment of overactive bladder (OAB) with Mirabegron in a¬†multicentre clinical study].	2015	Martan A and Ma≈°ata J and ≈†vab√≠k K and Hanu≈° T and Krhut J		Pubmed	Excluded	No
Symptom severity is associated with cardiovascular outcome in patients with permanent atrial fibrillation in the RACE II study.	2014	Vermond RA and Crijns HJ and Tijssen JG and Alings AM and Van den Berg MP and Hillege HL and Van Veldhuisen DJ and Van Gelder IC and Rienstra M	10.1093/europace/euu151	Pubmed	Excluded	No
Alternative options for prescribing physical activity among obese children and adolescents: brisk walking supported by an exergaming platform.	2014	Cebolla i Mart√≠ A and √Ålvarez-Pitti JC and Guixeres Provinciale J and Lis√≥n JF and Ba√±os Rivera R	10.3305/nh.2015.31.2.7929	Pubmed	Excluded	No
[A retrospective analysis of clinical characteristics and outcomes of heart failure patients with different left ventricular ejection fractions].	2017	Zhou HB and An DQ and Zhan Q and Liu ZH and Hua JH and Lai WY and Huang YL and Zeng QC and Xu DL	10.3760/cma.j.issn.0578-1426.2017.04.003	Pubmed	Excluded	No
Independent mapping methods reveal rotational activation near pulmonary veins where atrial fibrillation terminates before pulmonary vein isolation.	2018	Navara R and Leef G and Shenasa F and Kowalewski C and Rogers AJ and Meckler G and Zaman JAB and Baykaner T and Park S and Turakhia MP and Zei P and Viswanathan M and Wang PJ and Narayan SM	10.1111/jce.13446	Pubmed	Excluded	No
Reliability of the blood pressure response during performance of bedside Valsalva maneuver and association with NT-pBNP levels.	2021	Schlitzer J and Heppner HJ and Frohnhofen H	10.1007/s00391-021-01849-z	Pubmed	Excluded	No
Change in physiological variables in the last 2 weeks of life: an observational study of hospital in-patients with cancer.	2015	Taylor P and Crouch S and Howell DA and Dowding DW and Johnson MJ	10.1177/0269216314554967	Pubmed	Excluded	No
[Multi-trauma patients undergoing shock management].	2013	Beaux J and Gaillard D and Philips V and Savino I		Pubmed	Excluded	No
The CRW1 Index: Identification of Eyes with Previous Myopic Laser Vision Correction Using Only a Swept-Source OCT Biometer.	2023	Cooke DL and Riaz KM and Murphy DA and Findl O and Langenbucher A and Gu D and Basti S and Cannon N and Pantanelli SM and Bolz M and Wendelstein J	10.1016/j.ajo.2022.10.024	Pubmed	Excluded	No
The novel model: Experimental optical coherence tomography-guided anterior segment imaging chick embryo model.	2019	Duman R and Ertekin T and Duman R and Aslan E and Sabaner MC and Cetinkaya E	10.4103/ijo.IJO_263_18	Pubmed	Excluded	No
Interaction of Localized Drivers and Disorganized Activation in Persistent Atrial Fibrillation: Reconciling Putative Mechanisms Using Multiple Mapping Techniques.	2018	Kowalewski CAB and Shenasa F and Rodrigo M and Clopton P and Meckler G and Alhusseini MI and Swerdlow MA and Joshi V and Hossainy S and Zaman JAB and Baykaner T and Rogers AJ and Brachmann J and Miller JM and Krummen DE and Sauer WH and Peters NS and Wang PJ and Narayan SM	10.1161/CIRCEP.117.005846	Pubmed	Excluded	No
The clinical implications of high levels of autism spectrum disorder features in anorexia nervosa: a pilot study.	2014	Huke V and Turk J and Saeidi S and Kent A and Morgan JF	10.1002/erv.2269	Pubmed	Excluded	No
Extra pulmonary vein driver mapping and ablation in paroxysmal atrial fibrillation by electrogram dispersion analysis.	2019	Qin M and Lin RJ and Wu SH and Liu X	10.1111/jce.13784	Pubmed	Excluded	No
Fetal Anthropometric Features: A Postmortem Study of Fetuses After the Termination of Pregnancy for Psychosocial Reasons Between 12 and 20 Gestational Weeks.	2019	Muller Brochut AC and Taffe P and Piaget-Rossel R and de Leval L and Rougemont AL	10.1177/1093526618812528	Pubmed	Excluded	No
Towards the Interpretation of Sound Measurements from Smartphones Collected with Mobile Crowdsensing in the Healthcare Domain: An Experiment with Android Devices.	2021	Kraft R and Reichert M and Pryss R	10.3390/s22010170	Pubmed	Excluded	No
Psycho-physiological tele-monitoring of human operators in commercial diving: The Life Support System in the SUONO project.	2015	Laurino M and Guerriero L and Allegrini P and Menicucci D and Mastorci F and Magrin D and Allotta B and Bedini R and Gemignani A	10.1109/EMBC.2015.7318333	Pubmed	Excluded	No
A double blind randomized placebo controlled pilot study of single-dose preoperative modafinil for functional recovery after general anesthesia in patients with obstructive sleep apnea.	2018	Carr ZJ and Vells B and Wood BR and Lowery JD and Rogers AM and Kunselman AA and Karamchandani K and Vaida SJ	10.1097/MD.0000000000012585	Pubmed	Excluded	No
Withholding and termination of resuscitation of adult cardiopulmonary arrest secondary to trauma: resource document to the joint NAEMSP-ACSCOT position statements.	2013	Millin MG and Galvagno SM and Khandker SR and Malki A and Bulger EM	10.1097/TA.0b013e31829cfaea	Pubmed	Excluded	No
Effects of vitamin D on blood pressure and cardiovascular risk factors: a randomized controlled trial.	2015	Pilz S and Gaksch M and Kienreich K and Gr√ºbler M and Verheyen N and Fahrleitner-Pammer A and Treiber G and Drechsler C and √ì Hartaigh B and Obermayer-Pietsch B and Schwetz V and Aberer F and Mader J and Scharnagl H and Meinitzer A and Lerchbaum E and Dekker JM and Zittermann A and M√§rz W and Tomaschitz A	10.1161/HYPERTENSIONAHA.115.05319	Pubmed	Excluded	No
Occurrence of Focal Atrial Tachycardia During the Ablation Procedure Is Associated With Arrhythmia Recurrence After Termination of Persistent Atrial Fibrillation.	2017	Iwai S and Takahashi Y and Masumura M and Yamashita S and Doi J and Yamamoto T and Sakakibara A and Nomoto H and Yoshida Y and Sugiyama T and Oumi T and Ohno M and Sato Y and Hirao K and Isobe M	10.1111/jce.13187	Pubmed	Excluded	No
Intradialysis blood pressure changes among chronic kidney disease patients on maintenance haemodialysis in a tertiary hospital south - south Nigeria: a 2 year retrospective study.	2019	Okpa HO and Effa EE and Oparah SK and Chikezie JA and Bisong EM and Mbu PN and Otokpa DE	10.11604/pamj.2019.33.91.17000	Pubmed	Excluded	No
Risk factors for occurrence of failed interscalene brachial plexus blocks for shoulder arthroscopy using 20 mL 0.5% ropivacaine: a randomised trial.	2018	Stasiowski MJ and Chabierska E and Marciniak R and Kolny M and Zuber M and Ja≈Çowiecki P and Pluta A and Szumera I	10.5603/AIT.a2018.0030	Pubmed	Excluded	No
Audit of fetal biometry: understanding sources of error to improve our practice.	2023	Papastefanou I and Nicolaides KH and Salomon LJ	10.1002/uog.26156	Pubmed	Excluded	No
Higher blood pressure control rate in a real life management program provided by the community health service center in China.	2014	Chen XJ and Gao XL and You GY and Jiang J and Sun XL and Li X and Chen YC and Liang YJ and Zhang Q and Zeng Z	10.1186/1471-2458-14-801	Pubmed	Excluded	No
A combined proof of concept and dose finding study with multiple endpoints: A Bayesian adaptive design in chronic prostatitis/chronic pelvic pain syndrome.	2019	Martina R and Houbiers J and Melis J and van Till O	10.1002/bimj.201700210	Pubmed	Excluded	No
Intermittent vs continuous electrocardiogram event recording for detection of atrial fibrillation-Compliance and ease of use in an ambulatory elderly population.	2020	Fredriksson T and Kemp Gudmundsdottir K and Frykman V and Friberg L and Al-Khalili F and Engdahl J and Svennberg E	10.1002/clc.23323	Pubmed	Excluded	No
Real-time near-infrared fluorescent cholangiography could shorten operative time during robotic single-site cholecystectomy.	2013	Buchs NC and Pugin F and Azagury DE and Jung M and Volonte F and Hagen ME and Morel P	10.1007/s00464-013-3005-5	Pubmed	Excluded	No
Mechanisms for the Termination of Atrial Fibrillation by Localized Ablation: Computational and Clinical Studies.	2015	Rappel WJ and Zaman JA and Narayan SM	10.1161/CIRCEP.115.002956	Pubmed	Excluded	No
Premature termination of treatment for anorexia nervosa: differences between patient-initiated and staff-initiated discharge.	2014	Sly R and Mountford VA and Morgan JF and Lacey JH	10.1002/eat.22190	Pubmed	Excluded	No
Case Studies in Physiology: Sympathetic neural discharge patterns in a healthy young male during end-expiratory breath hold-induced sinus pause.	2020	Vermeulen TD and Shafer BM and Incognito AV and Nardone M and Teixeira AL and Millar PJ and Shoemaker JK and Foster GE	10.1152/japplphysiol.00307.2020	Pubmed	Excluded	No
Preoperative study of the surface ECG for the prognosis of atrial fibrillation maze surgery outcome at discharge.	2014	Hern√°ndez A and Alcaraz R and Hornero F and Rieta JJ	10.1088/0967-3334/35/7/1409	Pubmed	Excluded	No
Direct comparison of a novel antitachycardia pacing algorithm against present methods using virtual patient modeling.	2020	Swenson DJ and Taepke RT and Blauer JJE and Kwan E and Ghafoori E and Plank G and Vigmond E and MacLeod RS and DeGroot P and Ranjan R	10.1016/j.hrthm.2020.05.009	Pubmed	Excluded	No
Shock Reduction With Multiple Bursts of Antitachycardia Pacing Therapies to Treat Fast Ventricular Tachyarrhythmias in Patients With Implantable Cardioverter Defibrillators: A Multicenter Study.	2015	Anguera I and Dallaglio P and Mart√≠nez-Ferrer J and Rodr√≠guez A and Alzueta J and P√©rez-Villacast√≠n J and Porres JM and Vi√±olas X and Fontenla A and Fern√°ndez-Lozano I and Garc√≠a-Alberola A and Sabat√© X	10.1111/jce.12699	Pubmed	Excluded	No
Effect of Na+-channel blockade on the three-dimensional substrate of atrial fibrillation in a model of endo-epicardial dissociation and transmural conduction.	2018	Gharaviri A and Verheule S and Eckstein J and Potse M and Krause R and Auricchio A and Kuijpers NHL and Schotten U	10.1093/europace/euy236	Pubmed	Excluded	No
Cycling-off modes during pressure support ventilation: effects on breathing pattern, patient effort, and comfort.	2014	Hoff FC and Tucci MR and Amato MB and Santos LJ and Victorino JA	10.1016/j.jcrc.2014.01.015	Pubmed	Excluded	No
Study of factors affecting the progression and termination of drug induced Torsade de pointes in two dimensional cardiac tissue.	2017	Kirthi Priya P and Reddy MR	10.1016/j.jelectrocard.2017.01.016	Pubmed	Excluded	No
World Hypertension League Position on Public Use of Blood Pressure Kiosks.	2015	Campbell NR and Niebylski ML and Redburn K and Lisheng L and Nilsson P and Zhang XH and Lackland DT	10.1111/jch.12671	Pubmed	Excluded	No
Reliability of heart rate mobile apps in young healthy adults: exploratory study and research directions.	2017	Parpinel M and Scherling L and Lazzer S and Della Mea V	10.14236/jhi.v24i2.921	Pubmed	Excluded	No
Randomised study of heart rate measurement in preterm newborns with ECG plus pulse oximetry versus oximetry alone.	2021	Murphy MC and Jenkinson A and Coveney J and McCarthy LK and O Donnell CPF	10.1136/archdischild-2020-320892	Pubmed	Excluded	No
Comparison of Heart Rate Blood Pressure Product Versus Age-Predicted Maximum Heart Rate as Predictors of Cardiovascular Events During Exercise Stress Echocardiography.	2019	Whitman M and Jenkins C and Sabapathy S and Adams L	10.1016/j.amjcard.2019.05.027	Pubmed	Excluded	No
Termination of persistent atrial fibrillation during pulmonary vein isolation: insight from the MAGIC-AF trial.	2017	Singh SM and d'Avila A and Kim YH and Aryana A and Mangrum JM and Michaud GF and Dukkipati SR and Barrett CD and Heist EK and Parides MK and Thorpe KE and Reddy VY	10.1093/europace/euw266	Pubmed	Excluded	No
The impact of intra-abdominal pressure on the stroke volume variation and plethysmographic variability index in patients undergoing laparoscopic cholecystectomy.	2015	Liu F and Zhu S and Ji Q and Li W and Liu J	10.5582/bst.2015.01029	Pubmed	Excluded	No
Augmented cardiovascular responses to episodes of repetitive compared with isolated respiratory events in preschool children with sleep-disordered breathing.	2015	Walter LM and Biggs SN and Nisbet LC and Weichard AJ and Muntinga M and Davey MJ and Anderson V and Nixon GM and Horne RS	10.1038/pr.2015.147	Pubmed	Excluded	No
Safety analysis of intermittent hemodialysis in patients with continuous flow left ventricular assist devices.	2014	Quader MA and Kumar D and Shah KB and Fatani YI and Katlaps G and Kasirajan V	10.1111/hdi.12073	Pubmed	Excluded	No
Normal vital signs as death approaches: commentary on Bruera et al.	2014	Thomas JR	10.1016/j.jpainsymman.2014.05.017	Pubmed	Excluded	No
Heart rate surge at respiratory event termination in preterm and term born children with sleep disordered breathing.	2023	Walter LM and Ooi JY and Kleeman EA and Bassam A and Nixon GM and Horne RS	10.1016/j.sleep.2022.10.022	Pubmed	Excluded	No
The novel quantitative technique for assessment of gait symmetry using advanced statistical learning algorithm.	2015	Wu J and Wu B	10.1155/2015/528971	Pubmed	Excluded	No
Influence of patient and tumor characteristics on therapy persistence with letrozole in postmenopausal women with advanced breast cancer: results of the prospective observational EvAluate-TM study.	2019	Wallwiener M and Nabieva N and Feisst M and Fehm T and de Waal J and Rezai M and Baier B and Baake G and Kolberg HC and Guggenberger M and Warm M and Harbeck N and Wuerstlein R and Deuker JU and Dall P and Richter B and Wachsmann G and Brucker C and Siebers JW and Popovic M and Kuhn T and Wolf C and Vollert HW and Breitbach GP and Janni W and Landthaler R and Kohls A and Rezek D and Noesselt T an…	10.1186/s12885-019-5806-y	Pubmed	Excluded	No
[Adherence of Patients to Antihypertensive Therapy With Combination of Perindopril and Indapamide According to Data of the FORSAGE Program].	2017	Glezer On Behalf Of The Forsage Program Participants MG		Pubmed	Excluded	No
Response to Letter: "Receiving patients with vital signs absent from paramedics".	2020	Nolan B	10.1017/cem.2020.421	Pubmed	Excluded	No
The relationship between body mass index and N-terminal pro-B-type natriuretic peptide in community-acquired pneumonia.	2021	Lee JS and Ko SH and Lee J and Jeong KY	10.1038/s41430-020-00817-x	Pubmed	Excluded	No
Cross-sectional examination of metabolites and metabolic phenotypes in uremia.	2015	Kalim S and Clish CB and Deferio JJ and Ortiz G and Moffet AS and Gerszten RE and Thadhani R and Rhee EP	10.1186/s12882-015-0100-y	Pubmed	Excluded	No
Progress in the implementation of massively parallel sequencing for forensic genetics: results of a European-wide survey among professional users.	2021	Gross TE and Fleckhaus J and Schneider PM	10.1007/s00414-021-02569-0	Pubmed	Excluded	No
The effects of arousal accompanying an apneic event on blood pressure and sympathetic nerve activity in severe obstructive sleep apnea.	2018	Uyama H and Yamauchi M and Fujita Y and Yoshikawa M and Ohnishi Y and Kimura H	10.1007/s11325-017-1548-8	Pubmed	Excluded	No
A team-based interprofessional education course for first-year health professions students.	2017	Peeters MJ and Sexton M and Metz AE and Hasbrouck CS	10.1016/j.cptl.2017.07.006	Pubmed	Excluded	No
Thoroughly Calibrated Modular Agent-Based Model of the Human Cardiovascular and Renal Systems for Blood Pressure Regulation in Health and Disease.	2021	Kutumova E and Kiselev I and Sharipov R and Lifshits G and Kolpakov F	10.3389/fphys.2021.746300	Pubmed	Excluded	No
Semi-mechanistic modelling platform to assess cardiac contractility and haemodynamics in preclinical cardiovascular safety profiling of new molecular entities.	2020	Venkatasubramanian R and Collins TA and Lesko LJ and Mettetal JT and Trame MN	10.1111/bph.15079	Pubmed	Excluded	No
Vagal reactivation after exercise and cardiac autonomic nervous activity in adult Fontan patients without pacemakers.	2016	Eser P and Herzig D and Vogt M and St√§mpfli R and Trovato M and Olstad DS and Trachsel L and Deluigi C and Wustmann K and Greutmann M and Tobler D and Stambach D and Schmid JP and Schwerzmann M and Wilhelm M	10.1016/j.ijcard.2016.06.274	Pubmed	Excluded	No
Does therapeutic hypothermia during extracorporeal cardiopulmonary resuscitation preserve cardiac function?	2016	Bergan HA and Halvorsen PS and Skulstad H and Fosse E and Bugge JF	10.1186/s12967-016-1099-y	Pubmed	Excluded	No
Complex assessment of patients with decompensated heart failure: The clinical value of impedance cardiography and N-terminal pro-brain natriuretic peptide.	2019	Galas A and Krzesi≈Ñski P and Gielerak G and Piechota W and Uziƒôb≈Ço-≈ªyczkowska B and Sta≈Ñczyk A and Piotrowicz K and Banak M	10.1016/j.hrtlng.2018.10.004	Pubmed	Excluded	No
Comparison of the AN69ST Membrane versus Citrate-Enriched Dialysate on Clotting Events during Hemodialysis without Systemic Anticoagulation.	2017	Nseir V and Rachas A and Elias M and Francois H and Nnang Obada E and Lorenzo HK and Charpentier B and Durrbach A and Beaudreuil S	10.1159/000456532	Pubmed	Excluded	No
Relationship between anthropometric and haematological parameters among third trimester pregnant women in Sokoto State, Northwest Nigeria.	2013	Bamaiyi AJ and Adelaiye AB and Igbokwe VU		Pubmed	Excluded	No
The quantitative correlation between condylar resorption and skeletal relapse following mandibular advancement in skeletal class II malocclusion patients.	2020	Yin Q and Abotaleb B and Bi R and Zhu S	10.1016/j.jcms.2020.07.001	Pubmed	Excluded	No
The Attitude of Practitioners Towards Endoscopic Sleeve Gastroplasty.	2022	Badurdeen D and Farha J and Fayad L and Abbarh S and Singh G and Jovani M and Hedjoudje A and Adam A and Alqahtani A and Neto MG and Kumbhari V	10.1097/MCG.0000000000001615	Pubmed	Excluded	No
Analysis of aborted fetal material using autosomal STR markers in forensic cases of sexual assault.	2023	Jusic B and Pilav A and Dzehverovic M and Cakar J	10.1016/j.jflm.2022.102468	Pubmed	Excluded	No
Deployment of an End-to-End Remote, Digitalized Clinical Study Protocol in COVID-19: Process Evaluation.	2022	Zahradka N and Pugmire J and Lever Taylor J and Wolfberg A and Wilkes M	10.2196/37832	Pubmed	Excluded	No
Association of Obesity With Longer Time to Pregnancy.	2022	Burger T and Li J and Zhao Q and Schreiber CA and Teal S and Turok DK and Natavio M and Peipert JF	10.1097/AOG.0000000000004703	Pubmed	Excluded	No
Alberta's Tomorrow Project: adherence to cancer prevention recommendations pertaining to diet, physical activity and body size.	2017	Whelan HK and Xu JY and Vaseghi S and Lo Siou G and McGregor SE and Robson PJ	10.1017/S1368980016003451	Pubmed	Excluded	No
Synthetic PPG generation from haemodynamic model with baroreflex autoregulation: a Digital twin of cardiovascular system.	2019	Mazumder O and Roy D and Bhattacharya S and Sinha A and Pal A	10.1109/EMBC.2019.8856691	Pubmed	Excluded	No
Efficacy of lifestyle intervention program for Arab women with prediabetes using social media as an alternative platform of delivery.	2021	Al-Hamdan R and Avery A and Al-Disi D and Sabico S and Al-Daghri NM and McCullough F	10.1111/jdi.13531	Pubmed	Excluded	No
An IoT-Based Smart System with an MQTT Broker for Individual Patient Vital Sign Monitoring in Potential Emergency or Prehospital Applications.	2022	Tsao YC and Cheng FJ and Li YH and Liao LD	10.1155/2022/7245650	Pubmed	Excluded	No
The 2017 American College of Cardiology/American Heart Association hypertension guideline and opportunities for community pharmacists.	2018	Dixon DL and Salgado TM and Caldas LM and Van Tassell BW and Sisson EM	10.1016/j.japh.2018.04.027	Pubmed	Excluded	No
Prescribing patterns to optimize heart rate: analysis of 1,000 consecutive outpatient appointments to a single heart failure clinic over a 6-month period.	2015	Dierckx R and Cleland JG and Parsons S and Putzu P and Pellicori P and Dicken B and Boyalla V and Clark AL	10.1016/j.jchf.2014.11.003	Pubmed	Excluded	No
Long-Lasting Ventricular Fibrillation in Humans ECG Characteristics and Effect of Radiofrequency Ablation.	2020	Maury P and Duchateau J and Rollin A and Hocini M and Voglimacci-Stephanopoli Q and Monteil B and Sacher F and Ja√Øs P and Bernus O and Mondoly P and Delmas C and Ha√Øssaguerre M and Dubois R	10.1161/CIRCEP.120.008639	Pubmed	Excluded	No
Are healthcare costs from obesity associated with body mass index, comorbidity or depression? Cohort study using electronic health records.	2016	Rudisill C and Charlton J and Booth HP and Gulliford MC	10.1111/cob.12144	Pubmed	Excluded	No
Impact of bariatric surgery on clinical depression. Interrupted time series study with matched controls.	2015	Booth H and Khan O and Prevost AT and Reddy M and Charlton J and Gulliford MC	10.1016/j.jad.2014.12.050	Pubmed	Excluded	No
Cardiac and Musculoskeletal Responses to the Effects of Passive and Active Tilt Test in Healthy Subjects.	2018	Liporaci RF and Saad MC and Cresc√™ncio JC and Marques F and Bevilaqua-Grossi D and Gallo-J√∫nior L	10.5935/abc.20180003	Pubmed	Excluded	No
Mobile health: the power of wearables, sensors, and apps to transform clinical trials.	2016	Munos B and Baker PC and Bot BM and Crouthamel M and de Vries G and Ferguson I and Hixson JD and Malek LA and Mastrototaro JJ and Misra V and Ozcan A and Sacks L and Wang P	10.1111/nyas.13117	Pubmed	Excluded	No
Cervical vertebral maturation: Are postpubertal stages attained in all subjects?	2020	Perinetti G and Braga C and Contardo L and Primozic J	10.1016/j.ajodo.2019.03.026	Pubmed	Excluded	No
Thermometry and interpretation of body temperature.	2019	Chen W	10.1007/s13534-019-00102-2	Pubmed	Excluded	No
ST-segment changes with exercise stress.	2016	Lim YC and Teo SG and Poh KK	10.11622/smedj.2016116	Pubmed	Excluded	No
Marginal bone and soft tissue behavior following platform switching abutment connection/disconnection--a dog model study.	2015	Alves CC and Mu√±oz F and Cantalapiedra A and Ramos I and Neves M and Blanco J	10.1111/clr.12385	Pubmed	Excluded	No
The sensitivity in the IR spectrum of the intact and pathological tissues by laser biophotometry.	2014	Ravariu C and Bondarciuc A	10.1007/s10103-013-1358-6	Pubmed	Excluded	No
Emotional Models for the Estimation of Arousal and Pleasure in Older Adults During Balance Rehabilitation Training.	2022	Tsiouris KM and Tsakanikas VD and Gatsios D and Pavlou M and Fotiadis DI	10.1109/EMBC48229.2022.9871660	Pubmed	Excluded	No
Cleft Palates and Occlusal Outcomes in Pierre Robin Sequence.	2019	Do JBA and Bellerive A and Julien AS and Leclerc JE	10.1177/0194599818807918	Pubmed	Excluded	No
Virtual Telesimulation for Medical Students During the COVID-19 Pandemic.	2021	Ray JM and Wong AH and Yang TJ and Buck S and Joseph M and Bonz JW and Auerbach MA and Couturier K and Tomassoni AJ and Schwartz ML and Evans LV	10.1097/ACM.0000000000004129	Pubmed	Excluded	No
Effects of Age, Sex, and Obesity on N-Terminal Pro B-Type Natriuretic Peptide Concentrations in the General Population.	2021	Choi HI and Lee MY and Oh BK and Lee SJ and Kang JG and Lee SH and Lee JY and Kim BJ and Kim BS and Kang JH and Sung KC	10.1253/circj.CJ-20-1104	Pubmed	Excluded	No
Health Behaviors, Nocturnal Hypertension, and Non-dipping Blood Pressure: The Coronary Artery Risk Development in Young Adults and Jackson Heart Study.	2019	Sakhuja S and Booth JN and Lloyd-Jones DM and Lewis CE and Thomas SJ and Schwartz JE and Shimbo D and Shikany JM and Sims M and Yano Y and Muntner P	10.1093/ajh/hpz017	Pubmed	Excluded	No
Median Effective Dose of Dexmedetomidine Inducing Bradycardia in Elderly Patients Determined by Up-and-Down Sequential Allocation Method.	2022	Yang H and Fu Y and Deng F and Shao Y and Lu YG and Song JC	10.7150/ijms.71380	Pubmed	Excluded	No
Cardiopulmonary Exercise Testing Limitation in Peripheral Arterial Disease.	2018	Baloch ZQ and Abbas SA and Marone L and Ali A	10.1016/j.avsg.2018.03.014	Pubmed	Excluded	No
Associations of obesity and malnutrition with cardiac remodeling and cardiovascular outcomes in Asian adults: A cohort study.	2021	Chien SC and Chandramouli C and Lo CI and Lin CF and Sung KT and Huang WH and Lai YH and Yun CH and Su CH and Yeh HI and Hung TC and Hung CL and Lam CSP	10.1371/journal.pmed.1003661	Pubmed	Excluded	No
[Lung involvement in systemic sclerosis].	2015	Posa M and Stelle M and Lador F and Chizzolini C		Pubmed	Excluded	No
Nifekalant Versus Amiodarone in the Treatment of Cardiac Arrest: an Experimental Study in a Swine Model of Prolonged Ventricular Fibrillation.	2015	Karlis G and Iacovidou N and Lelovas P and Niforopoulou P and Papalois A and Siafaka I and Mentzelopoulos S and Xanthos T	10.1007/s10557-015-6604-7	Pubmed	Excluded	No
Quantitative phenotype analysis to identify, validate and compare rat disease models.	2019	Zhao Y and Smith JR and Wang SJ and Dwinell MR and Shimoyama M	10.1093/database/baz037	Pubmed	Excluded	No
Seeing the whole picture: integrated pre-surgery reports with PreOptique.	2019	Vega-Gorgojo G and Slaughter L and Giese M	10.1186/s13326-019-0197-1	Pubmed	Excluded	No
Multicenter Randomized Controlled Crossover Trial Comparing Hemodynamic Optimization Against Echocardiographic Optimization of AV¬†and VV Delay of Cardiac Resynchronization Therapy: The BRAVO Trial.	2019	Whinnett ZI and Sohaib SMA and Mason M and Duncan E and Tanner M and Lefroy D and Al-Obaidi M and Ellery S and Leyva-Leon F and Betts T and Dayer M and Foley P and Swinburn J and Thomas M and Khiani R and Wong T and Yousef Z and Rogers D and Kalra PR and Dhileepan V and March K and Howard J and Kyriacou A and Mayet J and Kanagaratnam P and Frenneaux M and Hughes AD and Francis DP	10.1016/j.jcmg.2018.02.014	Pubmed	Excluded	No
Biological Response to Meal Ingestion: Gender Differences.	2019	Monrroy H and Borghi G and Pribic T and Galan C and Nieto A and Amigo N and Accarino A and Correig X and Azpiroz F	10.3390/nu11030702	Pubmed	Excluded	No
Atrial Fibrillation Complexity Parameters Derived From Surface ECGs Predict Procedural Outcome and Long-Term Follow-Up of Stepwise Catheter Ablation for Atrial Fibrillation.	2016	Lankveld T and Zeemering S and Scherr D and Kuklik P and Hoffmann BA and Willems S and Pieske B and Ha√Øssaguerre M and Ja√Øs P and Crijns HJ and Schotten U	10.1161/CIRCEP.115.003354	Pubmed	Excluded	No
Safety and Tolerability of High-Resolution Esophageal Manometry in Children and Adults.	2023	Oh JE and Huang L and Takakura W and Khuu K and Wang J and Kowalewski E and Huang SC and Chang B and Pimentel M and Rezaie A	10.14309/ctg.0000000000000571	Pubmed	Excluded	No
Acute effects of whole body vibration on heart rate variability in elderly people.	2018	Licurci MDGB and de Almeida Fagundes A and Arisawa EALS	10.1016/j.jbmt.2017.10.004	Pubmed	Excluded	No
Establishing normal values of total testosterone in adult healthy men by the use of four immunometric methods and liquid chromatography-mass spectrometry.	2018	Montagna G and Balestra S and D'Aurizio F and Romanelli F and Benagli C and Tozzoli R and Risch L and Giovanella L and Imperiali M	10.1515/cclm-2017-1201	Pubmed	Excluded	No
Intramuscular sodium tetrathionate as an antidote in a clinically relevant swine model of acute cyanide toxicity.	2020	Hendry-Hofer TB and Witeof AE and Ng PC and Mahon SB and Brenner M and Boss GR and Bebarta VS	10.1080/15563650.2019.1602272	Pubmed	Excluded	No
The NULevel trial of a scalable, technology-assisted weight loss maintenance intervention for obese adults after clinically significant weight loss: study protocol for a randomised controlled trial.	2015	Evans EH and Ara√∫jo-Soares V and Adamson A and Batterham AM and Brown H and Campbell M and Dombrowski SU and Guest A and Jackson D and Kwasnicka D and Ladha K and McColl E and Olivier P and Rothman AJ and Sainsbury K and Steel AJ and Steen IN and Vale L and White M and Wright P and Sniehotta FF	10.1186/s13063-015-0931-7	Pubmed	Excluded	No
A randomized, double-blind, placebo-controlled trial assessing the efficacy of S66913 in patients with paroxysmal atrial fibrillation.	2019	Camm AJ and Dorian P and Hohnloser SH and Kowey PR and Tyl B and Ni Y and Vandzhura V and Maison-Blanche P and de Melis M and Sanders P	10.1093/ehjcvp/pvy022	Pubmed	Excluded	No
Chronotherapeutics of conventional blood pressure-lowering medications: simple, low-cost means of improving management and treatment outcomes of hypertensive-related disorders.	2014	Hermida RC and Ayala DE and Smolensky MH and Fern√°ndez JR and Moj√≥n A and Crespo JJ and R√≠os MT and Moy√° A and Portaluppi F	10.1007/s11906-013-0412-x	Pubmed	Excluded	No
Characterizing respiratory parameters, settings, and adherence in real-world patients using adaptive servo ventilation therapy: big data analysis.	2021	Malhotra A and Benjafield AV and Cistulli PA and Li J and Woehrle H and Armitstead J and Sterling KL and Nunez CM and P√©pin JL	10.5664/jcsm.9430	Pubmed	Excluded	No
Relationship of overweight and obesity to insomnia severity, sleep quality, and insomnia improvement in a clinically referred pediatric sample.	2022	Duraccio KM and Simmons DM and Beebe DW and Byars KC	10.5664/jcsm.9806	Pubmed	Excluded	No
Morphometric measurement of submucosal thickness in areas of fat deposition in the terminal ileum and colonic sections, with correlation with body mass index, weight and age: a male autopsy study.	2015	Mesa H and Drawz S and Dykoski R and Manivel JC	10.1111/his.12683	Pubmed	Excluded	No
Functional capacity testing in patients with pulmonary hypertension (PH) using the one-minute sit-to-stand test (1-min STST).	2023	Kronberger C and Mousavi RA and √ñzt√ºrk B and Willixhofer R and Dachs TM and Rettl R and Camuz-Ligios L and Rassoulpour N and Krall C and Litschauer B and Badr Eslam R	10.1371/journal.pone.0282697	Pubmed	Excluded	No
A Multi-Site, Multi-Wavelength PPG Platform for Continuous Non-Invasive Health Monitoring in Hospital Settings.	2023	Karolcik S and Ming DK and Yacoub S and Holmes AH and Georgiou P	10.1109/TBCAS.2023.3254453	Pubmed	Excluded	No
Implication of cerebral dopamine-beta hydroxylase for cardiovascular and mood regulation in rats.	2013	Chang ST and Liu YP and Huang CL and Wang PY and Tung CS	10.4077/CJP.2013.BAB103	Pubmed	Excluded	No
Comparison of Static Retinal Vessel Caliber Measurements by Different Commercially Available Platforms.	2021	French C and Heitmar R	10.1097/OPX.0000000000001774	Pubmed	Excluded	No
Features and implications of higher systolic central than peripheral blood pressure in patients at very high risk of atherosclerotic cardiovascular disease.	2021	Kim H and Kim IC and Hwang J and Lee CH and Cho YK and Park HS and Chung JW and Nam CW and Han S and Hur SH	10.1038/s41371-020-00472-6	Pubmed	Excluded	No
Vulnerability of the foot's morphological structure to deformities caused by foot loading paradigm in school-aged children: a cross-sectional study.	2021	Szczepanowska-Wolowiec B and Sztandera P and Kotela I and Zak M	10.1038/s41598-021-82475-y	Pubmed	Excluded	No
Prediction of death in less than 60 minutes following withdrawal of cardiorespiratory support in ICUs.	2013	Brieva J and Coleman N and Lacey J and Harrigan P and Lewin TJ and Carter GL	10.1097/CCM.0b013e3182987f38	Pubmed	Excluded	No
Assessing the Clinical Utility of a Wearable Device for Physiological Monitoring of Heart Rate Variability in Military Service Members with Traumatic Brain Injury.	2022	Uomoto JM and Skopp N and Jenkins-Guarnieri M and Reini J and Thomas D and Adams RJ and Tsui M and Miller SR and Scott BR and Pasquina PF	10.1089/tmj.2021.0627	Pubmed	Excluded	No
Missed opportunities! End of life decision making and discussions in implantable cardioverter defibrillator recipients.	2019	Miller JL and Chung ML and Etaee F and Hammash M and Thyl√©n I and Biddle MJ and Elayi SC and Czarapata MM and McEvedy S and Cameron J and Haedtke CA and Ski CF and Thompson DR and Moser DK	10.1016/j.hrtlng.2019.04.006	Pubmed	Excluded	No
Effect of a Lifestyle Intervention on Cardiometabolic Health Among Emerging Adults: A Randomized Clinical Trial.	2022	LaRose JG and Leahey TM and Lanoye A and Bean MK and Fava JL and Tate DF and Evans RK and Wickham EP 3rd and Henderson MM	10.1001/jamanetworkopen.2022.31903	Pubmed	Excluded	No
Accessing Artificial Intelligence for Clinical Decision-Making.	2021	Giordano C and Brennan M and Mohamed B and Rashidi P and Modave F and Tighe P	10.3389/fdgth.2021.645232	Pubmed	Excluded	Yes	Review Article
Aldosterone to active renin ratio is associated with nocturnal blood pressure in obese and treated hypertensive patients: the Styrian Hypertension Study.	2014	Gr√ºbler MR and Kienreich K and Gaksch M and Verheyen N and Fahrleitner-Pammer A and Schmid J and Grogorenz J and Ablasser K and Pieske B and Tomaschitz A and Pilz S	10.1111/jch.12274	Pubmed	Excluded	No
Renal denervation for resistant hypertension.	2021	Pisano A and Iannone LF and Leo A and Russo E and Coppolino G and Bolignano D	10.1002/14651858.CD011499.pub3	Pubmed	Excluded	No
Sustained and self-terminating atrial fibrillation induced immediately after pulmonary vein isolation exhibit differences in coronary sinus electrical activity from onset.	2020	Johner N and Namdar M and Shah DC	10.1111/jce.14296	Pubmed	Excluded	No
Overprotective social support leads to increased cardiovascular and subjective stress reactivity.	2017	Zniva R and Pauli P and Schulz SM	10.1016/j.biopsycho.2016.12.009	Pubmed	Excluded	No
The association between social cohesion in the neighborhood and body mass index (BMI): An examination of gendered differences among urban-dwelling Canadians.	2017	Guilcher SJT and Kaufman-Shriqui V and Hwang J and O'Campo P and Matheson FI and Glazier RH and Booth GL	10.1016/j.ypmed.2017.02.022	Pubmed	Excluded	No
Development and validation of the Reasons Individuals Stop Eating Questionnaire (RISE-Q): A novel tool to characterize satiation.	2021	Cunningham PM and Roe LS and Hayes JE and Hetherington MM and Keller KL and Rolls BJ	10.1016/j.appet.2021.105127	Pubmed	Excluded	No
Investigational Anti-Atrial Fibrillation Pharmacology and Mechanisms by Which Antiarrhythmics Terminate the Arrhythmia: Where Are We in 2020?	2020	Burashnikov A	10.1097/FJC.0000000000000892	Pubmed	Excluded	No
Biased estimation with shared parameter models in the presence of competing dropout mechanisms.	2022	Vonesh EF and Greene T	10.1111/biom.13438	Pubmed	Excluded	No
The OxVALVE population cohort study (OxVALVE-PCS)-population screening for undiagnosed valvular heart disease in the elderly: study design and objectives.	2014	Coffey S and d'Arcy JL and Loudon MA and Mant D and Farmer AJ and Prendergast BD	10.1136/openhrt-2014-000043	Pubmed	Excluded	No
Web Support for Weight-Loss Interventions: PREDIRCAM2 Clinical Trial Baseline Characteristics and Preliminary Results.	2018	Alc√°ntara-Arag√≥n V and Rodrigo-Cano S and Lupianez-Barbero A and Martinez MJ and Martinez C and Tapia J and Iniesta JM and Tenes S and Urgell E and Navarro G and Hernando ME and Merino-Torres JF and de Leiva A and Gonzalez C	10.1089/dia.2017.0456	Pubmed	Excluded	No
Intravenous Endotoxin Challenge in Healthy Humans: An Experimental Platform to Investigate and Modulate Systemic Inflammation.	2016	Fullerton JN and Segre E and De Maeyer RP and Maini AA and Gilroy DW	10.3791/53913	Pubmed	Excluded	No
Short-term effects of catheter-based renal denervation on cardiac sympathetic drive and cardiac baroreflex function in heart failure.	2015	Booth LC and Schlaich MP and Nishi EE and Yao ST and Xu J and Ramchandra R and Lambert GW and May CN	10.1016/j.ijcard.2015.03.440	Pubmed	Excluded	No
Comparison between cephalometric measurements using digital manual and web-based artificial intelligence cephalometric tracing software.	2022	√áoban G and √ñzt√ºrk T and Hashimli N and Yaƒüci A	10.1590/2177-6709.27.4.e222112.oar	Pubmed	Excluded	No
POWERSforID: Personalized online weight and exercise response system for individuals with intellectual disability: A randomized controlled trial.	2021	Neumeier WH and Guerra N and Hsieh K and Thirumalai M and Ervin D and Rimmer JH	10.1016/j.dhjo.2021.101111	Pubmed	Excluded	No
Modeling survival distribution as a function of time to treatment discontinuation: A dynamic treatment regime approach.	2018	Yang S and Tsiatis AA and Blazing M	10.1111/biom.12845	Pubmed	Excluded	No
Body surface posture evaluation: construction, validation and protocol of the SPGAP system (Posture evaluation rotating platform system).	2016	Schwertner DS and Oliveira R and Mazo GZ and Gioda FR and Kelber CR and Swarowsky A	10.1186/s12891-016-1057-0	Pubmed	Excluded	No
Should Mindfulness for Health Care Workers Go Virtual? A Mindfulness-Based Intervention Using Virtual Reality and Heart Rate Variability in the Emergency Department.	2023	Pascual K and Fredman A and Naum A and Patil C and Sikka N	10.1177/21650799221123258	Pubmed	Excluded	No
On Curating Multimodal Sensory Data for Health and Wellness Platforms.	2016	Amin MB and Banos O and Khan WA and Muhammad Bilal HS and Gong J and Bui DM and Cho SH and Hussain S and Ali T and Akhtar U and Chung TC and Lee S	10.3390/s16070980	Pubmed	Excluded	No
"Song of Life (SOL)" study protocol: a multicenter, randomized trial on the emotional, spiritual, and psychobiological effects of music therapy in palliative care.	2019	Warth M and Koehler F and Weber M and Bardenheuer HJ and Ditzen B and Kessler J	10.1186/s12904-019-0397-6	Pubmed	Excluded	No
Internet of medical things-based real-time digital health service for precision medicine: Empirical studies using MEDBIZ platform.	2023	Lee HY and Lee KH and Lee KH and Erdenbayar U and Hwang S and Lee EY and Lee JH and Kim HJ and Park SB and Park JW and Chung TY and Kim TH and Youk H	10.1177/20552076221149659	Pubmed	Excluded	No
What is new in the 2018 Chinese hypertension guideline and the implication for the management of hypertension in Asia?	2020	Wang JG and Chia YC and Chen CH and Park S and Hoshide S and Tomitani N and Kabutoya T and Shin J and Turana Y and Soenarta AA and Tay JC and Buranakitjaroen P and Nailes J and Van Minh H and Siddique S and Sison J and Sogunuru GP and Sukonthasarn A and Teo BW and Verma N and Zhang YQ and Wang TD and Kario K	10.1111/jch.13803	Pubmed	Excluded	No
Exercise Blood Pressure Guidelines: Time to Re-evaluate What is Normal and Exaggerated?	2018	Currie KD and Floras JS and La Gerche A and Goodman JM	10.1007/s40279-018-0900-x	Pubmed	Excluded	No
Strategies for pain management: a review.	2015	Sollami A and Marino L and Fontechiari S and Fornari M and Tirelli P and Zenunaj E		Pubmed	Excluded	No
Impact on Readmission Reduction Among Heart Failure Patients Using Digital Health Monitoring: Feasibility and Adoptability Study.	2019	Park C and Otobo E and Ullman J and Rogers J and Fasihuddin F and Garg S and Kakkar S and Goldstein M and Chandrasekhar SV and Pinney S and Atreja A	10.2196/13353	Pubmed	Excluded	No
Heart rate modulates the relationship of augmented systolic blood pressure with the blood natriuretic peptide levels.	2021	Tomiyama H and Nakano H and Takahashi T and Fujii M and Shiina K and Matsumoto C and Chikamori T and Yamashina A	10.1002/ehf2.13540	Pubmed	Excluded	No
Physiological and pharmacokinetic effects of oral 1,3-dimethylamylamine administration in men.	2013	Schilling BK and Hammond KG and Bloomer RJ and Presley CS and Yates CR	10.1186/2050-6511-14-52	Pubmed	Excluded	No
Computer-Vision-Guided Human Pulse Rate Estimation: A Review.	2016	Sikdar A and Behera SK and Dogra DP	10.1109/RBME.2016.2551778	Pubmed	Excluded	No
Changes of vitamin D levels and bone turnover markers after CPAP therapy: a randomized sham-controlled trial.	2018	Theorell-Hagl√∂w J and Hoyos CM and Phillips CL and Yee BJ and Herrmann M and Brennan-Speranza TC and Grunstein RR and Liu PY	10.1111/jsr.12606	Pubmed	Excluded	No
Strategies to Improve the Outcome of Cryoballoon Ablation in the Treatment of Atrial Fibrillation.	2020	Huang Y and Wang Y and Song C	10.1155/2020/6720481	Pubmed	Excluded	No
Instantaneous Amplitude and Frequency Modulations Detect the Footprint of Rotational Activity and Reveal Stable Driver Regions as Targets for Persistent Atrial Fibrillation Ablation.	2019	Quintanilla JG and Alfonso-Almaz√°n JM and P√©rez-Castellano N and Pandit SV and Jalife J and P√©rez-Villacast√≠n J and Filgueiras-Rama D	10.1161/CIRCRESAHA.119.314930	Pubmed	Excluded	No
[A Smart Low-Power-Consumption ECG Monitor Based on MSP430F5529 and CC2540].	2015	Gong Y and Cao J and Luo Z and Zhou G		Pubmed	Excluded	No
Artificial neural networks-based classification of emotions using wristband heart rate monitor data.	2019	Chen YC and Hsiao CC and Zheng WD and Lee RG and Lin R	10.1097/MD.0000000000016863	Pubmed	Excluded	No
Patients with severe acquired brain injury show increased arousal in tilt-table training.	2013	Riberholt CG and Thorlund JB and Mehlsen J and Nordenbo AM		Pubmed	Excluded	No
Qualitative evaluation of rapid implementation of remote blood pressure self-monitoring in pregnancy during Covid-19.	2023	Paterson C and Jack E and McKinstry B and Whyte S and Denison FC and Cheyne H	10.1371/journal.pone.0278156	Pubmed	Excluded	No
Hypervolemia and blood pressure in prevalent kidney transplant recipients.	2014	Chan W and Bosch JA and Jones D and McTernan PG and Inston N and Moore S and Kaur O and Phillips AC and Borrows R	10.1097/TP.0000000000000066	Pubmed	Excluded	No
Pharmacokinetics of Oral Levonorgestrel in Women After Roux-en-Y Gastric Bypass Surgery and in BMI-Matched Controls.	2020	Ginstman C and Kopp Kallner H and Fagerberg-Silwer J and Carlsson B and √Ñrlemalm A and B√∂ttiger Y and Brynhildsen J	10.1007/s11695-020-04447-x	Pubmed	Excluded	No
The Influence of Body Fat Distribution on Postural Balance and Muscle Quality in Women Aged 60 Years and Over.	2021	Neri SGR and Pereira JC and de David AC and Lima RM	10.1123/jab.2020-0277	Pubmed	Excluded	No
High-throughput DNA sequencing of environmentally insulted latent fingerprints after visualization with nanoscale columnar-thin-film technique.	2021	Tiedge TM and Nagachar N and Wendt FR and Lakhtakia A and Roy R	10.1016/j.scijus.2021.06.002	Pubmed	Excluded	No
Five-year follow-up after catheter ablation of persistent atrial fibrillation using the stepwise approach and prognostic factors for success.	2015	Schreiber D and Rostock T and Fr√∂hlich M and Sultan A and Servatius H and Hoffmann BA and L√ºker J and Berner I and Sch√§ffer B and Wegscheider K and Lezius S and Willems S and Steven D	10.1161/CIRCEP.114.001672	Pubmed	Excluded	No
Effect of increased fruit and vegetable consumption on bone turnover in older adults: a randomised controlled trial.	2014	Neville CE and Young IS and Gilchrist SE and McKinley MC and Gibson A and Edgar JD and Woodside JV	10.1007/s00198-013-2402-x	Pubmed	Excluded	No
Does feticide shorten termination duration in second trimester pregnancy terminations?	2019	≈ûƒ±k A and Bilecan S and Kumbasar S and Akpak YK and Aba YA	10.4314/ahs.v19i1.28	Pubmed	Excluded	No
An Intelligent Heartbeat Classification System Based on Attributable Features with AdaBoost+Random Forest Algorithm.	2021	Li R and Zhang W and Shen S and Yao J and Li B and Zhou B and Chen G and Wang Z	10.1155/2021/9913127	Pubmed	Excluded	Yes	not using health kiosk
The Effects of Lower BP Goals on Cognitive Function in the Elderly.	2020	Zamora Z and Williamson JD	10.1007/s11886-020-01312-2	Pubmed	Excluded	No
Progressive implantable cardioverter-defibrillator therapies for ventricular tachycardia: The efficacy and safety of multiple bursts, ramps, and low-energy shocks.	2020	Strik M and Ramirez FD and Welte N and Bonnin T and Abu-Alrub S and Eschalier R and Ha√Øssaguerre M and Ritter P and Ploux S and Bordachar P	10.1016/j.hrthm.2020.07.032	Pubmed	Excluded	No
Antazoline-insights into drug-induced electrocardiographic and hemodynamic effects: Results of the ELEPHANT II substudy.	2017	Piotrowski R and Giebu≈Çtowicz J and Baran J and Sikorska A and Gralak-≈Åachowska D and Soszy≈Ñska M and Wroczy≈Ñski P and Ku≈Çakowski P	10.1111/anec.12441	Pubmed	Excluded	No
Design of a wireless sensor network platform for tele-homecare.	2013	Chung YF and Liu CH	10.3390/s131217156	Pubmed	Excluded	No
Incidence of adverse events in Sweden during 2013-2016: a cohort study describing the implementation of a national trigger tool.	2018	Nilsson L and Borgstedt-Risberg M and Soop M and Nyl√©n U and √Ölenius C and Rutberg H	10.1136/bmjopen-2017-020833	Pubmed	Excluded	No
Rudimentary horn pregnancy, a differential diagnosis of an intraabdominal pregnancy: a case report.	2023	Bidiga S and Henry K and Augustino O and Mujuni F and Matovelo D and Ndaboine E and Kihunrwa A and Kiritta R	10.1186/s13256-023-03882-5	Pubmed	Excluded	No
Acute kidney injury observed during phase 1 clinical trials of a novel xanthine oxidase/URAT1 dual inhibitor PF-06743649.	2016	Dua P and Gurrell R and Kirby S and Sudworth M and Loudon PT	10.1007/s10067-016-3273-2	Pubmed	Excluded	No
Dangers of Prehospital Cooling: A Case Report of Afterdrop in a Patient with Exertional Heat Stroke.	2015	Stewart TE and Whitford AC	10.1016/j.jemermed.2015.06.009	Pubmed	Excluded	No
[Dual Cycle and Dual Channel Regimen in the Treatment of Severe Ovarian Hyperstimulation Syndrome with Pregnancy].	2015	Cidan LM and Chen L and Zhang D		Pubmed	Excluded	No
Further analyses of the safety of verubecestat in the phase 3 EPOCH trial of mild-to-moderate Alzheimer's disease.	2019	Egan MF and Mukai Y and Voss T and Kost J and Stone J and Furtek C and Mahoney E and Cummings JL and Tariot PN and Aisen PS and Vellas B and Lines C and Michelson D	10.1186/s13195-019-0520-1	Pubmed	Excluded	No
Renin, aldosterone, the aldosterone-to-renin ratio, and incident hypertension among normotensive subjects from the general population.	2023	Arnold N and Hermanns IM and Schulz A and Hahad O and Schmitt VH and Panova-Noeva M and Prochaska JH and Binder H and Pfeiffer N and Beutel M and Lackner KJ and M√ºnzel T and Wild PS	10.1093/cvr/cvac019	Pubmed	Excluded	No
Effect of placebo groups on blood pressure in hypertension: a meta-analysis of beta-blocker trials.	2016	Wilhelm M and Winkler A and Rief W and Doering BK	10.1016/j.jash.2016.10.009	Pubmed	Excluded	No
Implementing a Quantified Occupational Health Sensing Platform in the Aviation Sector: an Exploratory Study in Routine Air Traffic Control Work Shifts.	2021	Rodrigues S and Dias D and Aleixo M and Retorta A and Cunha JPS	10.1109/EMBC46164.2021.9630475	Pubmed	Excluded	Yes	not using health kiosk
Robotic transanal minimally invasive surgery (TAMIS) with the newest robotic surgical platform: a multi-institutional North American experience.	2019	Liu S and Suzuki T and Murray BW and Parry L and Johnson CS and Horgan S and Ramamoorthy S and Eisenstein S	10.1007/s00464-018-6329-3	Pubmed	Excluded	No
Setting up girls for success in fundamental motor skills: The role of balance in 8-10 year olds.	2022	Tsiros MD and Shahrin S and Mackintosh S and Thewlis D	10.1080/02640414.2022.2148051	Pubmed	Excluded	No
Controlled trial of an Internet-based intervention for overweight teens (Next.Step): effectiveness analysis.	2015	Sousa P and Fonseca H and Gaspar P and Gaspar F	10.1007/s00431-015-2502-z	Pubmed	Excluded	No
A mobile multi-agent information system for ubiquitous fetal monitoring.	2014	Su CJ and Chu TW	10.3390/ijerph110100600	Pubmed	Excluded	No
Proteomic profiling identifies novel circulating markers associated with bronchiectasis in cystic fibrosis.	2017	DeBoer EM and Kroehl ME and Wagner BD and Accurso FJ and Harris JK and Lynch DA and Sagel SD and Deterding RR	10.1002/prca.201600147	Pubmed	Excluded	No
Factors associated with B-lines after exposure to hypobaric hypoxia.	2015	Strapazzon G and Vezzaro R and Hofer G and Dal Cappello T and Procter E and Balkenhol K and Platzgummer S and Brugger H	10.1093/ehjci/jev074	Pubmed	Excluded	No
Bariatric surgery revisions and private health insurance.	2017	Meyer SB and Thompson C and Hakendorf P and Horwood C and McNaughton D and Gray J and Ward PR and Mwanri L and Booth S and Kow L and Chisholm J	10.1016/j.orcp.2017.04.009	Pubmed	Excluded	No
Pre-clinical study of in vivo magnetic resonance-guided bubble-enhanced heating in pig liver.	2013	Elbes D and Denost Q and Laurent C and Trillaud H and Rullier A and Quesson B	10.1016/j.ultrasmedbio.2013.01.014	Pubmed	Excluded	No
Drivers in AF colocate to sites of electrogram organization and rapidity: Potential synergy between spectral analysis and STAR mapping approaches in prioritizing drivers for ablation.	2020	Honarbakhsh S and Schilling RJ and Keating E and Finlay M and Hunter RJ	10.1111/jce.14456	Pubmed	Excluded	No
Evaluation of Early Submaximal Exercise Tolerance in Adolescents with Symptomatic Sport-related Concussion.	2020	Morissette MP and Cordingley DM and Ellis MJ and Leiter JRS	10.1249/MSS.0000000000002198	Pubmed	Excluded	No
Behavioral weight loss in emerging adults: Design and rationale for the Richmond Emerging Adults Choosing Health (REACH) randomized clinical trial.	2021	LaRose JG and Leahey TM and Lanoye A and Bean MK and Tate DF and Fava JL and Evans RK and Wickham E 3rd and Henderson MM and Hatley K and Diamond M	10.1016/j.cct.2021.106426	Pubmed	Excluded	No
Use of a mobile social networking intervention for weight management: a mixed-methods study protocol.	2017	Laranjo L and Lau AYS and Martin P and Tong HL and Coiera E	10.1136/bmjopen-2017-016665	Pubmed	Excluded	No
Incidence and predictors of atrial fibrillation episodes as detected by implantable loop recorder in patients at risk: From the LOOP study.	2020	Diederichsen SZ and Haugan KJ and Brandes A and Graff C and Krieger D and Kronborg C and Holst AG and Nielsen JB and K√∏ber L and H√∏jberg S and Svendsen JH	10.1016/j.ahj.2019.09.009	Pubmed	Excluded	No
Hospital-based autonomous pre-clinical screening of COVID-19: An emergency triage using a vital signs recording system, Paris-Ile de France region.	2022	Brizio A and Faure V and Baudino F and Wilmet A and Gonzalez JP	10.1177/09514848221100746	Pubmed	Included	Yes
The feasibility of exercise videogames for cardiovascular risk reduction among adults: a pilot for "Wii heart fitness".	2016	Serber ER and Ciccolo J and Palmer K and Cobb V and Tilkemeier PL and Bock BC		Pubmed	Excluded	No
The test-retest reliability of three computerized neurocognitive tests used in the assessment of sport concussion.	2018	Resch JE and Schneider MW and Munro Cullum C	10.1016/j.ijpsycho.2017.09.011	Pubmed	Excluded	No
Successful implantation of an abdominal aortic blood pressure transducer and radio-telemetry transmitter in guinea pigs - Anaesthesia, analgesic management and surgical methods, and their influence on hemodynamic parameters and body temperature.	2016	Schmitz S and Henke J and Tacke S and Guth B	10.1016/j.vascn.2016.03.003	Pubmed	Excluded	No
Translational physiology: from molecules to public health.	2013	Seals DR	10.1113/jphysiol.2013.253195	Pubmed	Excluded	No
Hemodynamic differences between women and men with elevated blood pressure in China: A non-invasive assessment of 45,082 adults using impedance cardiography.	2022	Caraballo C and Mahajan S and Gu J and Lu Y and Spatz ES and Dreyer RP and Zhang M and Sun N and Ren Y and Zheng X and Zhao H and Lu H and Ma ZJ and Krumholz HM	10.1371/journal.pone.0269777	Pubmed	Excluded	No
Targeted ablation of specific electrogram patterns in low-voltage areas after pulmonary vein antral isolation in persistent atrial fibrillation: Termination to an organized rhythm reduces atrial fibrillation recurrence.	2019	Efremidis M and Vlachos K and Letsas KP and Bazoukis G and Martin R and Frontera A and Asvestas D and Saplaouras A and Kitamura Œ§ and Georgopoulos S and Valkanas K and Karamichalakis N and Takigawa M and Sideris A and Derval N and Sacher F and Jais P	10.1111/jce.13763	Pubmed	Excluded	No
Postural Stability in Older Adults with a Distal Radial Fracture.	2016	Louer CR and Boone SL and Guthrie AK and Motley JR and Calfee RP and Wall LB	10.2106/JBJS.15.00963	Pubmed	Excluded	No
Effect of Sustained Inflations vs Intermittent Positive Pressure Ventilation on Bronchopulmonary Dysplasia or Death Among Extremely Preterm Infants: The SAIL Randomized Clinical Trial.	2019	Kirpalani H and Ratcliffe SJ and Keszler M and Davis PG and Foglia EE and Te Pas A and Fernando M and Chaudhary A and Localio R and van Kaam AH and Onland W and Owen LS and Schm√∂lzer GM and Katheria A and Hummler H and Lista G and Abbasi S and Klotz D and Simma B and Nadkarni V and Poulain FR and Donn SM and Kim HS and Park WS and Cadet C and Kong JY and Smith A and Guillen U and Liley HG and Ho…	10.1001/jama.2019.1660	Pubmed	Excluded	No
Benefits of weight loss programs for breast cancer survivors: a systematic reviews and meta-analysis of randomized controlled trials.	2022	Wang S and Yang T and Qiang W and Zhao Z and Shen A and Zhang F	10.1007/s00520-021-06739-z	Pubmed	Excluded	No
Analysis of preventability of hypertensive disorder in pregnancy-related maternal death using the nationwide registration system of maternal deaths in Japan.	2019	Katsuragi S and Tanaka H and Hasegawa J and Nakamura M and Kanayama N and Nakata M and Murakoshi T and Yoshimatsu J and Osato K and Tanaka K and Sekizawa A and Ishiwata I and Ikeda T	10.1080/14767058.2018.1465549	Pubmed	Excluded	No
Stability and reproducibility of proteomic profiles measured with an aptamer-based platform.	2018	Kim CH and Tworoger SS and Stampfer MJ and Dillon ST and Gu X and Sawyer SJ and Chan AT and Libermann TA and Eliassen AH	10.1038/s41598-018-26640-w	Pubmed	Excluded	No
Does Robot Overcome Obesity-related Limitations of Minimally Invasive Rectal Surgery for Cancer?	2018	Bayraktar O and Ayta√ß E and √ñzben V and Atasoy D and Bilgin ƒ∞A and Erenler Bayraktar ƒ∞ and Baca B and Hamzaoƒülu ƒ∞ and Karahasanoƒülu T	10.1097/SLE.0000000000000500	Pubmed	Excluded	No
Heart rate variability and interoceptive accuracy predict impaired decision-making in Gambling Disorder.	2021	Moccia L and Quintigliano M and Janiri D and De Martin V and Rogier G and Sani G and Janiri L and Velotti P and Gallese V and Speranza AM and Di Nicola M	10.1556/2006.2021.00067	Pubmed	Excluded	No
DNA methylation profiling: comparison of genome-wide sequencing methods and the Infinium Human Methylation 450 Bead Chip.	2015	Walker DL and Bhagwate AV and Baheti S and Smalley RL and Hilker CA and Sun Z and Cunningham JM	10.2217/EPI.15.64	Pubmed	Excluded	No
Comparison of intravenous labetalol and hydralazine for severe hypertension in pregnancy in Northeastern Nigeria: A randomized controlled trial.	2022	Muhammad S and Usman H and Dawha YM and Yahya A and Yekeen A and Bako B	10.1016/j.preghy.2022.05.001	Pubmed	Excluded	No
Enhancing mHealth data collection applications with sensing capabilities.	2022	Karthan M and Martin R and Holl F and Swoboda W and Kestler HA and Pryss R and Schobel J	10.3389/fpubh.2022.926234	Pubmed	Excluded	No
The use of a tablet computer platform to optimize the care of patients receiving peritoneal dialysis: a pilot study.	2014	Harrington DM and Myers L and Eisenman K and Bhise V and Nayak KS and Rosner MH	10.1159/000365440	Pubmed	Excluded	No
Active Rebleeding of a Ruptured Middle Cerebral Artery Aneurysm During Diagnostic Catheter Angiography.	2018	Celtikci P and Eraslan O and Ergun O and Guldogan ES and Turkoglu ME	10.5137/1019-5149.JTN.19629-16.2	Pubmed	Excluded	No
The HOPE Pilot Study: Harnessing Patient-Reported Outcomes and Biometric Data to Enhance Cancer Care.	2018	Wright AA and Raman N and Staples P and Schonholz S and Cronin A and Carlson K and Keating NL and Onnela JP	10.1200/CCI.17.00149	Pubmed	Excluded	No
A Sustainable Approach to the Metabolic Syndrome in Children and Its Economic Burden.	2020	Vaquero Alvarez M and Aparicio-Martinez P and Fonseca Pozo FJ and Valle Alonso J and Blancas S√°nchez IM and Romero-Salda√±a M	10.3390/ijerph17061891	Pubmed	Excluded	No
Laparoscopic gastric bypass to robotic gastric bypass: time and cost commitment involved in training and transitioning an academic surgical practice.	2016	Lyn-Sue JR and Winder JS and Kotch S and Colello J and Docimo S	10.1007/s11701-016-0567-y	Pubmed	Excluded	No
Bayesian inference for a principal stratum estimand on recurrent events truncated by death.	2023	Lyu T and Bornkamp B and Mueller-Velten G and Schmidli H	10.1111/biom.13831	Pubmed	Excluded	No
A Personalized Healthcare Monitoring System for Diabetic Patients by Utilizing BLE-Based Sensors and Real-Time Data Processing.	2018	Alfian G and Syafrudin M and Ijaz MF and Syaekhoni MA and Fitriyani NL and Rhee J	10.3390/s18072183	Pubmed	Excluded	Yes	not using health kiosk
Anxiety and Suicidal Thoughts During the COVID-19 Pandemic: Cross-Country Comparative Study Among Indonesian, Taiwanese, and Thai University Students.	2020	Pramukti I and Strong C and Sitthimongkol Y and Setiawan A and Pandin MGR and Yen CF and Lin CY and Griffiths MD and Ko NY	10.2196/24487	Pubmed	Excluded	No
An Investigation into the Correlation of Intestinal Flora with Obesity and Gestational Diabetes Mellitus.	2022	Song Z and Li S and Li R	10.1155/2022/5677073	Pubmed	Excluded	No
Intelligent Medical System with Low-Cost Wearable Monitoring Devices to Measure Basic Vital Signals of Admitted Patients.	2021	Sakphrom S and Limpiti T and Funsian K and Chandhaket S and Haiges R and Thinsurat K	10.3390/mi12080918	Pubmed	Excluded	No
Terminal Digit Preference in Pulmonary Hypertension Endpoints.	2022	Minhas J and Baird G and Appleby D and McClelland R and Min J and Mazurek J and Ventetuolo CE and Al-Naamani N and Kawut SM	10.1164/rccm.202108-2015LE	Pubmed	Excluded	No
Changes in hardness and resilience of i-gel(TM) cuffs with temperature: a benchtop study.	2018	Dingley J and Stephenson J and Allender V and Dawson S and Williams D	10.1111/anae.14300	Pubmed	Excluded	No
Exercise stress test in apparently healthy individuals - where to place the finish line? The Ferrari corporate wellness programme experience.	2019	Sirico F and Fernando F and Di Paolo F and Adami PE and Signorello MG and Sannino G and Bianco A and Cerrone A and Baioccato V and Filippi N and Ferrari U and Tuzi M and Nurzynska D and Di Meglio F and Castaldo C and D'Ascenzi F and Montagnani S and Biffi A	10.1177/2047487318825174	Pubmed	Excluded	No
An Advanced Internet of Things System for Heatstroke Prevention with a Noninvasive Dual-Heat-Flux Thermometer.	2022	Tamura T and Huang M and Yoshimura T and Umezu S and Ogata T	10.3390/s22249985	Pubmed	Excluded	No
A pharmacist intervention for monitoring and treating hypertension using bidirectional texting: PharmText BP.	2020	Polgreen LA and Carter BL and Polgreen PM and Snyder PM and Sewell DK and Bayman EO and Francis SL and Simmering JE and Parker C and Finkelstein R	10.1016/j.cct.2020.106169	Pubmed	Excluded	No
Effect of Naltrexone-Bupropion on Major Adverse Cardiovascular Events in Overweight and Obese Patients With Cardiovascular Risk Factors: A Randomized Clinical Trial.	2016	Nissen SE and Wolski KE and Prcela L and Wadden T and Buse JB and Bakris G and Perez A and Smith SR	10.1001/jama.2016.1558	Pubmed	Excluded	No
Pharmacokinetics of sugammadex 16 mg/kg in healthy Chinese volunteers.	2015	de Kam PJ and Hou J and Wang Z and Lin WH and van den Heuvel M	10.5414/CP202234	Pubmed	Excluded	No
[Simulation Results and Analysis of Electric Field Distribution in Myocardial Tissue under Circular Electrode Electric Pulse Ablation].	2023	Wang W and Wang Q and Mo B and Niu J	10.3969/j.issn.1671-7104.2023.03.002	Pubmed	Excluded	No
Multifunctional Wearable System for Mapping Body Temperature and Analyzing Sweat.	2023	Alam MS and Kim JK and Choi J	10.1021/acssensors.3c00098	Pubmed	Excluded	No
Cardiovascular risk factors of airport visitors in India: results from a nation-wide campaign.	2022	Verberk WJ and Goswami N	10.1111/jch.14413	Pubmed	Excluded	Yes	not directly measuring vital signs
Linkage, Empowerment, and Access to Prevent Hypertension: A Novel Program to Prevent Hypertension and Reduce Cardiovascular Health Disparities in Detroit, Michigan.	2023	Nnodim Opara I and Brook RD and Twiner MJ and Dawood K and Levy PD	10.1093/ajh/hpad009	Pubmed	Excluded	No
Atrial high-rate episodes: prevalence, stroke risk, implications for management, and clinical gaps in evidence.	2019	Bertaglia E and Blank B and Blomstr√∂m-Lundqvist C and Brandes A and Cabanelas N and Dan GA and Dichtl W and Goette A and de Groot JR and Lubinski A and Marijon E and Merkely B and Mont L and Piorkowski C and Sarkozy A and Sulke N and Vardas P and Velchev V and Wichterle D and Kirchhof P	10.1093/europace/euz172	Pubmed	Excluded	No
Chronotropic incompetence on dobutamine stress echocardiography in candidates for a liver transplant.	2013	Singhal A and Mukerji AN and Thomaides A and Karachristos A and Maloo M and Sanchez B and Keresztury M and Santora TA and Jain A	10.6002/ect.2012.0295	Pubmed	Excluded	No
Real-Time Heart Arrhythmia Detection Using Apache Spark Structured Streaming.	2021	Ilbeigipour S and Albadvi A and Akhondzadeh Noughabi E	10.1155/2021/6624829	Pubmed	Excluded	No
Detection of atrial fibrillation in primary care with radial pulse palpation, electronic blood pressure measurement and handheld single-lead electrocardiography: a diagnostic accuracy study.	2022	Verbiest-van Gurp N and Uittenbogaart SB and Lucassen WAM and Erkens PMG and Knottnerus JA and Winkens B and Stoffers HEJH and van Weert HCPM	10.1136/bmjopen-2021-059172	Pubmed	Excluded	No
[A Case of Xanthogranulomatous Inflammation of Terminal Ileum Presenting as a Mass in a Woman with Severe Obesity].	2016	Chon HK and Kim SW	10.4166/kjg.2016.67.5.277	Pubmed	Excluded	No
A randomized trial of albumin infusion to prevent intradialytic hypotension in hospitalized hypoalbuminemic patients.	2021	Macedo E and Karl B and Lee E and Mehta RL	10.1186/s13054-020-03441-0	Pubmed	Excluded	No
Evaluation of the usability of the digital platform navigator KardioUp for the journey of patients with chronic heart failure.	2023	Chrysohoou C and Tsamadias V and Kariori M and Baroutidou A and Gerovassilis G and Akalestos A and A Ziakas and Votis K and K Tsioufis and Giannakoulas G	10.1016/j.hjc.2023.06.001	Pubmed	Excluded	No
Telehealth monitoring of a hypertensive elderly patient with the new VITASENIOR-MT system: a case study.	2020	Pereira T and Pires G and Jorge D and Santos D	10.1097/MBP.0000000000000443	Pubmed	Excluded	No
Apocynin ameliorates pressure overload-induced cardiac remodeling by inhibiting oxidative stress and apoptosis.	2017	Liu JJ and Lu Y and Ping NN and Li X and Lin YX and Li CF	10.33549/physiolres.933257	Pubmed	Excluded	No
Real-Time Ventricular Fibrillation Amplitude-Spectral Area Analysis to Guide Timing of Shock Delivery Improves Defibrillation Efficacy During Cardiopulmonary Resuscitation in Swine.	2017	Aiello S and Perez M and Cogan C and Baetiong A and Miller SA and Radhakrishnan J and Kaufman CL and Gazmuri RJ	10.1161/JAHA.117.006749	Pubmed	Excluded	No
The effect of height and BMI on computer dynamic posturography parameters in women.	2014	Olchowik G and Tomaszewski M and Olejarz P and Warcho≈Ç J and R√≥≈ºa≈Ñska-Boczula M		Pubmed	Excluded	No
Validation and Clinical Evaluation of a Method for Double-Blinded Blood Pressure Target Investigation in Intensive Care Medicine.	2018	Grand J and Meyer ASP and Hassager C and Schmidt H and M√∏ller JE and Kjaergaard J	10.1097/CCM.0000000000003289	Pubmed	Excluded	No
A new noninvasive and patient-specific hemodynamic index for the severity of renal stenosis and outcome of interventional treatment.	2022	Yu H and Khan M and Wu H and Du X and Chen R and Rollins DM and Fang X and Long J and Xu C and Sawchuk AP	10.1002/cnm.3611	Pubmed	Excluded	No
Joint analysis of duration of ventilation, length of intensive care, and mortality of COVID-19 patients: a multistate approach.	2020	Hazard D and Kaier K and von Cube M and Grodd M and Bugiera L and Lambert J and Wolkewitz M	10.1186/s12874-020-01082-z	Pubmed	Excluded	No
Biometric recognition of newborns and infants by non-contact fingerprinting: lessons learned.	2019	Saggese S and Zhao Y and Kalisky T and Avery C and Forster D and Edith Duarte-Vera L and Almada-Salazar LA and Perales-Gonzalez D and Hubenko A and Kleeman M and Chacon-Cruz E and Aronoff-Spencer E	10.12688/gatesopenres.12914.2	Pubmed	Excluded	No
Quantifying, Visualizing, and Monitoring Lead Optimization.	2016	Maynard AT and Roberts CD	10.1021/acs.jmedchem.5b00948	Pubmed	Excluded	No
Observational analyses from ADVANCE and ADVANCE-ON.	2020	Chalmers J and Woodward M	10.1111/dom.13894	Pubmed	Excluded	No
Personalized Computer Simulation of Diastolic Function in Heart Failure.	2016	Amr A and Kayvanpour E and Sedaghat-Hamedani F and Passerini T and Mihalef V and Lai A and Neumann D and Georgescu B and Buss S and Mereles D and Zitron E and Posch AE and W√ºrstle M and Mansi T and Katus HA and Meder B	10.1016/j.gpb.2016.04.006	Pubmed	Excluded	No
Differences in extracellular fluid volume between acute heart failure patients with and without high systolic blood pressure.	2022	Namba Y and Yunoki K and Nakamura K and Ejiri K and Oka T and Ito H	10.1002/ehf2.14067	Pubmed	Excluded	No
Adverse pregnancy outcomes attributable to socioeconomic and ethnic inequalities in England: a national cohort study.	2021	Jardine J and Walker K and Gurol-Urganci I and Webster K and Muller P and Hawdon J and Khalil A and Harris T and van der Meulen J	10.1016/S0140-6736(21)01595-6	Pubmed	Excluded	No
Optimising exercise training in prevention and treatment of diastolic heart failure (OptimEx-CLIN): rationale and design of a prospective, randomised, controlled trial.	2014	Suchy C and Massen L and Rognmo O and Van Craenenbroeck EM and Beckers P and Kraigher-Krainer E and Linke A and Adams V and Wisl√∏ff U and Pieske B and Halle M	10.1177/2047487314552764	Pubmed	Excluded	No
Being Overweight Is Associated With Greater Survival in ICU Patients: Results From the Intensive Care Over Nations Audit.	2015	Sakr Y and Alhussami I and Nanchal R and Wunderink RG and Pellis T and Wittebole X and Martin-Loeches I and Fran√ßois B and Leone M and Vincent JL	10.1097/CCM.0000000000001310	Pubmed	Excluded	No
TAKING PATIENT HETEROGENEITY AND PREFERENCES INTO ACCOUNT IN HEALTH TECHNOLOGY ASSESSMENTS.	2017	Kievit W and Tummers M and van Hoorn R and Booth A and Mozygemba K and Refolo P and Sacchini D and Pfadenhauer L and Gerhardus A and Van der Wilt GJ	10.1017/S0266462317000885	Pubmed	Excluded	No
Early Skin Temperature Characteristics of the Kennedy Lesion (Kennedy Terminal Ulcer).	2023	Kennedy-Evans KL and Vargo D and Ritter L and Adams D and Koerner S and Duell E		Pubmed	Excluded	No
An Apple Watch Dashboard for HiGHmed Heart Insufficency Patients.	2021	Smieszek M and Kindermann A and Amr A and Meder B and Dieterich C	10.3233/SHTI210553	Pubmed	Excluded	No
Feasibility of 24-h blood pressure telemonitoring in community pharmacies: the TEMPLAR project.	2021	Omboni S and Ballatore T and Rizzi F and Tomassini F and Campolo L and Panzeri E	10.1097/HJH.0000000000002895	Pubmed	Excluded	No
Effect of high-intensity exercise on cardiorespiratory fitness, cardiovascular disease risk and disease activity in patients with inflammatory joint disease: protocol for the ExeHeart randomised controlled trial.	2022	Nord√©n KR and Dagfinrud H and Semb AG and Hisdal J and Viktil KK and Sexton J and Fongen C and Skandsen J and Blanck T and Metsios GS and Tveter AT	10.1136/bmjopen-2021-058634	Pubmed	Excluded	No
Effects of sex and wet-bulb globe temperature on heart rate variability during prolonged moderate-intensity exercise: a secondary analysis.	2022	De Barros JA and Macartney MJ and Peoples GE and Notley SR and Herry CL and Kenny GP	10.1139/apnm-2022-0004	Pubmed	Excluded	No
Effect of dapagliflozin according to baseline systolic blood pressure in the Dapagliflozin and Prevention of Adverse Outcomes in Heart Failure trial (DAPA-HF).	2020	Serenelli M and B√∂hm M and Inzucchi SE and K√∏ber L and Kosiborod MN and Martinez FA and Ponikowski P and Sabatine MS and Solomon SD and DeMets DL and Bengtsson O and Sj√∂strand M and Langkilde AM and Anand IS and Chiang CE and Chopra VK and de Boer RA and Diez M and Duk√°t A and Ge J and Howlett JG and Katova T and Kitakaze M and Ljungman CEA and Verma S and Docherty KF and Jhund PS and McMurra…	10.1093/eurheartj/ehaa496	Pubmed	Excluded	No
Effects and safety of mechanical bathing as a complementary therapy for terminal stage cancer patients from the physiological and psychological perspective: a pilot study.	2017	Fujimoto S and Iwawaki Y and Takishita Y and Yamamoto Y and Murota M and Yoshioka S and Hayano A and Hosokawa T and Yamanaka R	10.1093/jjco/hyx122	Pubmed	Excluded	No
Metabolomic profiles as reliable biomarkers of dietary composition.	2017	Esko T and Hirschhorn JN and Feldman HA and Hsu YH and Deik AA and Clish CB and Ebbeling CB and Ludwig DS	10.3945/ajcn.116.144428	Pubmed	Excluded	No
The Novel Data Collection and Analytics Tools for Remote Patient Monitoring in Heart Failure (Nov-RPM-HF) Trial: Protocol for a Single-Center Prospective Trial.	2022	Bhatia A and Ewald G and Maddox T	10.2196/32873	Pubmed	Excluded	Yes	not using health kiosk
Socioeconomic position is associated with N-terminal pro-brain natriuretic peptide (NT-proBNP)-Results of the population-based Heinz Nixdorf Recall study.	2021	Rudman M and Frank M and Emmel C and Matusch E and Kara K and Mahabadi AA and Erbel R and J√∂ckel KH and Dragano N and Schmidt B	10.1371/journal.pone.0255786	Pubmed	Excluded	No
Investigating the association between parental reflective functioning and distress tolerance in motherhood.	2015	Rutherford HJ and Booth CR and Luyten P and Bridgett DJ and Mayes LC	10.1016/j.infbeh.2015.04.005	Pubmed	Excluded	No
Optimal rate control in dogs with atrial fibrillation-ORCA study-Multicenter prospective observational study: Prognostic impact and predictors of rate control.	2023	Pedro B and Mavropoulou A and Oyama MA and Linney C and Neves J and Dukes-McEwan J and Fontes-Sousa AP and Gelzer AR	10.1111/jvim.16666	Pubmed	Excluded	No
Psychophysiological Stress Indicators of Heart Rate Variability and Electrodermal Activity With Application in Healthcare Simulation Research.	2020	Bhoja R and Guttman OT and Fox AA and Melikman E and Kosemund M and Gingrich KJ	10.1097/SIH.0000000000000402	Pubmed	Excluded	No
Electrophysiological significance of the interatrial conduction including cavo-tricuspid isthmus during atrial fibrillation.	2020	Lim B and Park JW and Hwang M and Ryu AJ and Kim IS and Yu HT and Joung B and Shim EB and Pak HN	10.1113/JP279660	Pubmed	Excluded	No
Blood pressure targets for the treatment of people with hypertension and cardiovascular disease.	2022	Saiz LC and Gorricho J and Garj√≥n J and Celaya MC and Erviti J and Leache L	10.1002/14651858.CD010315.pub5	Pubmed	Excluded	No
Escaping aversive exposure.	2017	Sege CT and Bradley MM and Lang PJ	10.1111/psyp.12842	Pubmed	Excluded	No
Differential prognostic impact of resting heart rate in older compared with younger patients with chronic heart failure--insights from TIME-CHF.	2015	Zurek M and Maeder MT and Rickli H and Muzzarelli S and Sanders-van Wijk S and Abb√ºhl H and Handschin R and Jeker U and Pfisterer M and Brunner-la Rocca HP	10.1016/j.cardfail.2014.12.014	Pubmed	Excluded	No
Ventricular Tachyarrhythmias in Patients With Hypertrophic Cardiomyopathy and Defibrillators: Triggers, Treatment, and Implications.	2017	Link MS and Bockstall K and Weinstock J and Alsheikh-Ali AA and Semsarian C and Estes NAM 3rd and Spirito P and Haas TS and Rowin EJ and Maron MS and Maron BJ	10.1111/jce.13194	Pubmed	Excluded	No
Testing telediagnostic obstetric ultrasound in Peru: a new horizon in expanding access to prenatal ultrasound.	2021	Toscano M and Marini TJ and Drennan K and Baran TM and Kan J and Garra B and Dozier AM and Ortega RL and Quinn RA and Zhao YT and Egoavil MS and Tamayo L and Carlotto C and Castaneda B	10.1186/s12884-021-03720-w	Pubmed	Excluded	No
A Blood Pressure Study Is Stopped Early Because of Important Results.	2015	Potera C	10.1097/01.NAJ.0000475277.69675.f4	Pubmed	Excluded	No
Which audio distraction technique is more effective for reduction the pain and anxiety of pediatric dental patients; "music" or "kids-story"? A randomized split-mouth crossover clinical trial.	2023	Sadeghi M and Sarlak H and Nakhostin A and Almasi-Hashiani A	10.1016/j.jpsychores.2023.111218	Pubmed	Excluded	No
Machine Learning to Classify Intracardiac Electrical Patterns During Atrial Fibrillation: Machine Learning of Atrial Fibrillation.	2020	Alhusseini MI and Abuzaid F and Rogers AJ and Zaman JAB and Baykaner T and Clopton P and Bailis P and Zaharia M and Wang PJ and Rappel WJ and Narayan SM	10.1161/CIRCEP.119.008160	Pubmed	Excluded	No
Normothermic central hypovolemia tolerance reflects hyperthermic tolerance.	2014	Schlader ZJ and Crandall CG	10.1007/s10286-014-0237-y	Pubmed	Excluded	No
Accuracy of a handheld 3D imaging system for child anthropometric measurements in population-based household surveys and surveillance platforms: an effectiveness validation study in Guatemala, Kenya, and China.	2022	Bougma K and Mei Z and Palmieri M and Onyango D and Liu J and Mesarina K and Akelo V and Mwando R and Zhou Y and Meng Y and Jefferds ME	10.1093/ajcn/nqac064	Pubmed	Excluded	No
Impact of Body Mass Index and Comorbidities on Outcomes in Upper Extremity Nerve Transfers.	2021	Head LK and M√©dor MC and Karir A and Wolff G and Boyd KU	10.1055/s-0041-1726030	Pubmed	Excluded	No
The pediatric glucocorticoid toxicity index.	2022	Brogan P and Naden R and Ardoin SP and Cooper JC and De Benedetti F and Dicaire JF and Eleftheriou D and Feldman B and Goldin J and Karol SE and Price-Kuehne F and Skuse D and Stratakis CA and Webb N and Stone JH	10.1016/j.semarthrit.2022.152068	Pubmed	Excluded	No
Increased body sway in phobic patients exposed to images of spiders.	2021	Linares IMP and Nardi AE and Guimar√£es FS and Arrais KC and Chagas MH and Os√≥rio FL and Hallak JE and Zuardi AW and Coimbra NC and Crippa JA	10.1590/1516-4446-2020-1466	Pubmed	Excluded	No
Three-dimensional quantitative analysis of healthy foot shape: a proof of concept study.	2018	Stankoviƒá K and Booth BG and Danckaers F and Burg F and Vermaelen P and Duerinck S and Sijbers J and Huysmans T	10.1186/s13047-018-0251-8	Pubmed	Excluded	No
Novel Signal Noise Reduction Method through Cluster Analysis, Applied to Photoplethysmography.	2018	Waugh W and Allen J and Wightman J and Sims AJ and Beale TAW	10.1155/2018/6812404	Pubmed	Excluded	No
Assessing the Usability of Six Data Entry Mobile Interfaces for Caregivers: A Randomized Trial.	2015	Ehrler F and Haller G and Sarrey E and Walesa M and Wipfli R and Lovis C	10.2196/humanfactors.4093	Pubmed	Excluded	Yes	not directly measuring vital signs
Modelling methodology of atrial fibrosis affects rotor dynamics and electrograms.	2016	Roney CH and Bayer JD and Zahid S and Meo M and Boyle PM and Trayanova NA and Ha√Øssaguerre M and Dubois R and Cochet H and Vigmond EJ	10.1093/europace/euw365	Pubmed	Excluded	No
Acute bone response to whole body vibration in healthy pre-pubertal boys.	2015	Harrison R and Ward K and Lee E and Razaghi H and Horne C and Bishop NJ		Pubmed	Excluded	No
Pairwise kinship analysis of 17 pedigrees using massively parallel sequencing.	2022	Tao R and Xu Q and Wang S and Xia R and Yang Q and Chen A and Qu Y and Lv Y and Zhang S and Li C	10.1016/j.fsigen.2021.102647	Pubmed	Excluded	No
Impact of pulmonary vein isolation on mechanisms sustaining persistent atrial fibrillation: Predicting the acute response.	2020	Dhillon GS and Schilling RJ and Honarbakhsh S and Graham A and Abbass H and Waddingham P and Sawhney V and Creta A and Sporton S and Finlay M and Providencia R and Chow A and Earley MJ and Lowe M and Lambiase PD and Hunter RJ	10.1111/jce.14392	Pubmed	Excluded	No
[Serum relaxin in cervical incompetence patients].	2015	Gu X and Wang D and Tao L and Jin H and Zhao Y and Wang Y		Pubmed	Excluded	No
Time course for blood pressure lowering of beta-blockers with partial agonist activity.	2020	Zhang XY and Soufi S and Dormuth C and Musini VM	10.1002/14651858.CD010054.pub2	Pubmed	Excluded	No
Ranolazine depresses conduction of rapid atrial depolarizations in a beating rabbit heart model.	2021	Aidonidis I and Simopoulos V and Stravela S and Dipla K and Stamatiou R and Hatziefthimiou A and Molyvdas PA	10.1007/s10840-020-00865-0	Pubmed	Excluded	No
Study on the correlation between the transverse dimension of maxilla and obstructive sleep apnea.	2021	Sun X and Zeng L and Zheng Z and Chen H and Hu L and Chen R and Cheng J	10.5664/jcsm.9588	Pubmed	Excluded	No
Repeated anaesthesia with isoflurane and medetomidine-midazolam-fentanyl in guinea pigs and its influence on physiological parameters.	2017	Schmitz S and Tacke S and Guth B and Henke J	10.1371/journal.pone.0174423	Pubmed	Excluded	No
Clinical, biomarker, and genetic predictors of specific types of atrial fibrillation in a community-based cohort: data of the PREVEND study.	2017	Hobbelt AH and Siland JE and Geelhoed B and Van Der Harst P and Hillege HL and Van Gelder IC and Rienstra M	10.1093/europace/euw016	Pubmed	Excluded	No
Esmolol infusion versus propranolol infusion: effects on heart rate and blood pressure in healthy volunteers.	2017	Muller MD and Ahmad TA and Vargas Pelaez AF and Proctor DN and Bonavia AS and Luck JC and Maman SR and Ross AJ and Leuenberger UA and McQuillan PM	10.1152/japplphysiol.00940.2016	Pubmed	Excluded	No
Electrocardiographic Predictors of Atrial Fibrillation.	2023	Chousou PA and Chattopadhyay R and Tsampasian V and Vassiliou VS and Pugh PJ	10.3390/medsci11020030	Pubmed	Excluded	No
Development and Deployment of the OpenMRS-Ebola Electronic Health Record System for an Ebola Treatment Center in Sierra Leone.	2017	Oza S and Jazayeri D and Teich JM and Ball E and Nankubuge PA and Rwebembera J and Wing K and Sesay AA and Kanter AS and Ramos GD and Walton D and Cummings R and Checchi F and Fraser HS	10.2196/jmir.7881	Pubmed	Excluded	No
Adiposity is associated with expansion of the genus Dialister in rheumatoid arthritis patients.	2023	Mena-V√°zquez N and Ruiz-Lim√≥n P and Moreno-Indias I and Manrique-Arija S and Lisbona-Monta√±ez JM and Rioja J and Mucientes A and Martin-N√∫√±ez GM and Cano-Garc√≠a L and Tinahones FJ and Fern√°ndez-Nebro A	10.1016/j.biopha.2023.114388	Pubmed	Excluded	No
The endothelin pathway: a protective or detrimental target of bardoxolone methyl on cardiac function in patients with advanced chronic kidney disease?	2014	Camer D and Huang XF	10.1159/000368563	Pubmed	Excluded	No
MediYoga as a part of a self-management programme among patients with paroxysmal atrial fibrillation - a randomised study.	2020	Wahlstr√∂m M and Rosenqvist M and Medin J and Walfridsson U and Rydell-Karlsson M	10.1177/1474515119871796	Pubmed	Excluded	No
Defining safe criteria to diagnose miscarriage: prospective observational multicentre study.	2015	Preisler J and Kopeika J and Ismail L and Vathanan V and Farren J and Abdallah Y and Battacharjee P and Van Holsbeke C and Bottomley C and Gould D and Johnson S and Stalder C and Van Calster B and Hamilton J and Timmerman D and Bourne T	10.1136/bmj.h4579	Pubmed	Excluded	No
What makes clinical documents helpful and engaging? An empirical investigation of experience sharing in an online medical community.	2020	Wang P and Zhou L and Mu D and Zhang D and Shao Q	10.1016/j.ijmedinf.2020.104273	Pubmed	Excluded	No
Accuracy of Blood Pressure Measurement Devices in Pregnancy: A Systematic Review of Validation Studies.	2018	Bello NA and Woolley JJ and Cleary KL and Falzon L and Alpert BS and Oparil S and Cutter G and Wapner R and Muntner P and Tita AT and Shimbo D	10.1161/HYPERTENSIONAHA.117.10295	Pubmed	Excluded	No
[Association between gestational blood pressure and pregnancy induced hypertension or pre-eclampsia].	2021	Wang Y and Tang HR and Wang Y and Zheng MM and Ye XD and Dai YM and Hu YL	10.3760/cma.j.cn112141-20210601-00297	Pubmed	Excluded	No
Temperament and character personality dimensions in nitrate-tilt-induced vasovagal syncope patients.	2017	Russo V and AlTurki A and Rago A and Proietti R and Chauss√© G and Monteleone AM and Scognamiglio P and Monteleone P and Nigro G	10.1016/j.hjc.2017.01.026	Pubmed	Excluded	No
IoT based wearable device to monitor the signs of quarantined remote patients of COVID-19.	2021	Al Bassam N and Hussain SA and Al Qaraghuli A and Khan J and Sumesh EP and Lavanya V	10.1016/j.imu.2021.100588	Pubmed	Excluded	No
NT-proBNP for Risk Prediction in Heart¬†Failure: Identification of Optimal Cutoffs Across Body Mass Index Categories.	2021	Vergaro G and Gentile F and Meems LMG and Aimo A and Januzzi JL Jr and Richards AM and Lam CSP and Latini R and Staszewsky L and Anand IS and Cohn JN and Ueland T and Gullestad L and Aukrust P and Brunner-La Rocca HP and Bayes-Genis A and Lup√≥n J and Yoshihisa A and Takeishi Y and Egstrup M and Gustafsson I and Gaggin HK and Eggers KM and Huber K and Gamble GD and Ling LH and Leong KTG and Yeo P…	10.1016/j.jchf.2021.05.014	Pubmed	Excluded	No
Highly Sensitive Flexible Iontronic Pressure Sensor for Fingertip Pulse Monitoring.	2020	Lin Q and Huang J and Yang J and Huang Y and Zhang Y and Wang Y and Zhang J and Wang Y and Yuan L and Cai M and Hou X and Zhang W and Zhou Y and Chen SG and Guo CF	10.1002/adhm.202001023	Pubmed	Excluded	No
Short-Term Aerobic Exercise Did Not Change Telomere Length While It Reduced Testosterone Levels and Obesity Indexes in PCOS: A Randomized Controlled Clinical Trial Study.	2021	Ribeiro VB and Pedroso DCC and Kogure GS and Lopes IP and Santana BA and Dutra de Souza HC and Ferriani RA and Calado RT and Furtado CLM and Reis RMD	10.3390/ijerph182111274	Pubmed	Excluded	No
[Real-world study of an online platform for the prescription of physical exercise to obese patients - Effect on anthropometric, biochemical parameters and quality of life].	2022	Primo D and Garc√≠a Rioja J and Izaola O and Del Rio San Crist√≥bal C and Pi√±ero Teno R and De Luis Rom√°n D	10.20960/nh.03842	Pubmed	Excluded	No
[Effect of different work rate increasing rate on the overall function evaluation of cardiopulmonary exercise testing I-peak parameters and changes in respiratory exchange rate].	2021	Hao L and Sun XG and Song Y and Liu F and Tai WQ and Ge WG and Li H and Zhang Y and Chen R and Zou YX and Ma MX and Xia R and Huang Y and Xie YH	10.12047/j.cjap.0083.2021.113	Pubmed	Excluded	No
Hydroxychloroquine with or without azithromycin for treatment of early SARS-CoV-2 infection among high-risk outpatient adults: A randomized clinical trial.	2021	Johnston C and Brown ER and Stewart J and Karita HCS and Kissinger PJ and Dwyer J and Hosek S and Oyedele T and Paasche-Orlow MK and Paolino K and Heller KB and Leingang H and Haugen HS and Dong TQ and Bershteyn A and Sridhar AR and Poole J and Noseworthy PA and Ackerman MJ and Morrison S and Greninger AL and Huang ML and Jerome KR and Wener MH and Wald A and Schiffer JT and Celum C and Chu HY an…	10.1016/j.eclinm.2021.100773	Pubmed	Excluded	No
Electrocardiographic differentiation between 'benign T-wave inversion' and arrhythmogenic right ventricular cardiomyopathy.	2019	Finocchiaro G and Papadakis M and Dhutia H and Zaidi A and Malhotra A and Fabi E and Cappelletto C and Brook J and Papatheodorou E and Ensam B and Miles CJ and Bastiaenen R and Attard V and Homfray T and Sharma R and Tome M and Carr-White G and Merlo M and Behr ER and Sinagra G and Sharma S	10.1093/europace/euy179	Pubmed	Excluded	No
Joint modelling with competing risks of dropout for longitudinal analysis of health-related quality of life in cancer clinical trials.	2022	Cuer B and Conroy T and Juzyna B and Gourgou S and Mollevi C and Touraine C	10.1007/s11136-021-03040-8	Pubmed	Excluded	No
Communication patterns for interconnecting and composing medical systems.	2015	Ranganath VP and Kim YJ and Hatcliff J and Robby	10.1109/EMBC.2015.7318707	Pubmed	Excluded	No
A double-blinded, randomized, parallel intervention to evaluate biomarker-based nutrition plans for weight loss: The PREVENTOMICS study.	2022	Aldubayan MA and Pigsborg K and Gormsen SMO and Serra F and Palou M and Galm√©s S and Palou-March A and Favari C and Wetzels M and Calleja A and Rodr√≠guez G√≥mez MA and Castellnou MG and Caimari A and Galofr√© M and Su√±ol D and Escot√© X and Alcaide-Hidalgo JM and M Del Bas J and Gutierrez B and Krarup T and Hjorth MF and Magkos F	10.1016/j.clnu.2022.06.032	Pubmed	Excluded	No
Flexible suspended gate organic thin-film transistors for ultra-sensitive pressure detection.	2015	Zang Y and Zhang F and Huang D and Gao X and Di CA and Zhu D	10.1038/ncomms7269	Pubmed	Excluded	No
Improving the identification and management of chronic kidney disease in primary care: lessons from a staged improvement collaborative.	2015	Harvey G and Oliver K and Humphreys J and Rothwell K and Hegarty J	10.1093/intqhc/mzu097	Pubmed	Excluded	No
Application of Machine Learning for Predicting Clinically Meaningful Outcome After Arthroscopic Femoroacetabular Impingement Surgery.	2020	Nwachukwu BU and Beck EC and Lee EK and Cancienne JM and Waterman BR and Paul K and Nho SJ	10.1177/0363546519892905	Pubmed	Excluded	No
Reliability and validity of a smartphone pulse rate application for the assessment of resting and elevated pulse rate.	2016	Mitchell K and Graff M and Hedt C and Simmons J	10.1080/09593985.2016.1203046	Pubmed	Excluded	No
Primary Exploration of Efficacy of Community-Family Management Mode under Internet-Based Mobile Terminal Monitoring in Elderly Patients with Stable Coronary Heart Disease.	2022	Li X and Zheng W and Li J and Gao Y and Lin Q and Yang J and Huang S and Wang D and Wang B	10.1155/2022/7043928	Pubmed	Excluded	No
In vivo and in vitro degradation of peptide YY3-36 to inactive peptide YY3-34 in humans.	2016	Tor√§ng S and Bojsen-M√∏ller KN and Svane MS and Hartmann B and Rosenkilde MM and Madsbad S and Holst JJ	10.1152/ajpregu.00394.2015	Pubmed	Excluded	No
Post-Exercise Hypotension and Reduced Cardiac Baroreflex after Half-Marathon Run: In Men, but Not in Women.	2020	Mourot L and Fornasiero A and Rakobowchuk M and Isacco L and Brighenti A and Stella F and Zignoli A and Pellegrini B and Tarperi C and Schena F	10.3390/ijerph17176337	Pubmed	Excluded	No
Implicit postural control strategies in older hemodialysis patients: an objective hallmark feature for clinical balance assessment.	2014	Magnard J and Hristea D and Lefrancois G and Testa A and Paris A and Deschamps T	10.1016/j.gaitpost.2014.07.009	Pubmed	Excluded	No
Establishment of a novel rat model without blood priming during normothermic cardiopulmonary bypass.	2014	Zhu X and Ji B and Liu J and Sun Y and Wu S and Zheng Z and Long C and Tang Y	10.1177/0267659113495914	Pubmed	Excluded	No
Psychosocial predator-based animal model of PTSD produces physiological and behavioral sequelae and a traumatic memory four months following stress onset.	2015	Zoladz PR and Park CR and Fleshner M and Diamond DM	10.1016/j.physbeh.2015.04.032	Pubmed	Excluded	No
Microsurgical Anatomy of the Terminal Hypoglossal Nerve Relevant for Neurostimulation in Obstructive Sleep Apnea.	2015	Bassiri Gharb B and Tadisina KK and Rampazzo A and Hashem AM and Elbey H and Kwiecien GJ and Doumit G and Drake RL and Papay F	10.1111/ner.12347	Pubmed	Excluded	No
Evaluation of Fluid Resuscitation Control Algorithms via a Hardware-in-the-Loop Test Bed.	2020	Mirinejad H and Parvinian B and Ricks M and Zhang Y and Weininger S and Hahn JO and Scully CG	10.1109/TBME.2019.2915526	Pubmed	Excluded	No
A rabbit model of antegrade selective cerebral perfusion with cardioplegic arrest.	2016	Zou L and Liu J and Zhang H and Wu S and Long C and Ji B and Yu Z and Tang Y and Meng L and Wu A	10.1177/0267659115599835	Pubmed	Excluded	No
Catheter ablation of the left and right atrial appendages without isolation in persistent atrial fibrillation.	2021	Ghannam M and Jame S and Jongnarangsin K and Cheng YW and Gunda S and Fadahunsi O and Hughey A and Liu Z and Shantha G and Chokesuwattanaskul R and Yokokawa M and Oral H and Morady F and Chugh A	10.1016/j.hrthm.2021.01.006	Pubmed	Excluded	No
Dietary zinc intake and body mass index as modifiers of the association between household pesticide exposure and infertility among US women: a population-level study.	2023	Huang J and Hu L and Yang J	10.1007/s11356-022-23629-x	Pubmed	Excluded	No
Intracavitary Electrocardiogram Guidance Aids Excavation of Rhythm Abnormalities in Patients with Occult Heart Disease.	2021	Wei Y and Zhu Y and Wen X and Rui Q and Hu W	10.1155/2021/2230383	Pubmed	Excluded	No
Craniofacial skeletal architecture and obstructive sleep apnoea syndrome severity.	2013	Costa E Sousa RA and dos Santos Gil NA	10.1016/j.jcms.2012.12.010	Pubmed	Excluded	No
Association between N-terminal pro B-type natriuretic peptide and day-to-day blood pressure and heart rate variability in a general population: the Ohasama study.	2015	Satoh M and Hosaka M and Asayama K and Kikuya M and Inoue R and Metoki H and Tsubota-Utsugi M and Hara A and Hirose T and Obara T and Totsune K and Hoshi H and Mano N and Node K and Imai Y and Ohkubo T	10.1097/HJH.0000000000000570	Pubmed	Excluded	No
Towards an Integrated Blood Pressure Self-Monitoring SolutIoN for Stroke/TIA in Ireland: a mixed methods feasibility study for the TASMIN5S IRL randomised controlled trial.	2023	Doogue R and Hayes P and Hebert R and Sheikhi A and Rai T and Morton K and Roman C and McManus RJ and Glynn L	10.22605/RRH8166	Pubmed	Excluded	No
Wide complex tachycardia with telltale termination: what is the mechanism?	2013	Chan KH and Obeyesekere M and Klein GJ and Sy RW	10.1016/j.hrthm.2012.10.006	Pubmed	Excluded	No
Additional antitachycardia pacing programming strategies further reduce unnecessary implantable cardioverter-defibrillator shocks.	2020	Joung B and Lexcen DR and Ching CK and Silver MT and Piccini JP and Sterns LD and Rabinovich R and Pickett RA and Liu S and Brown ML and Cheng A	10.1016/j.hrthm.2019.07.027	Pubmed	Excluded	No
Establishment of a Modular Hemodynamic Simulator for Accurate In Vitro Simulation of Physiological and Pathological Pressure Waveforms in Native and Bioartificial Blood Vessels.	2022	Helms F and Haverich A and Wilhelmi M and B√∂er U	10.1007/s13239-021-00577-0	Pubmed	Excluded	No
The acute effects of tobacco smoking and alcohol consumption on video-lottery terminal gambling.	2015	Barrett SP and Collins P and Stewart SH	10.1016/j.pbb.2014.12.015	Pubmed	Excluded	No
Importance of Terminating Pulmonary Vein Fibrillation for Complete Pulmonary Vein Isolation.	2020	Chen S and Xu J and Wu X and Liu S	10.1253/circj.CJ-19-0679	Pubmed	Excluded	No
Catheter Ablation Versus Best Medical Therapy in Patients With Persistent Atrial Fibrillation and Congestive Heart Failure: The Randomized AMICA Trial.	2019	Kuck KH and Merkely B and Zahn R and Arentz T and Seidl K and Schl√ºter M and Tilz RR and Piorkowski C and Gell√©r L and Kleemann T and Hindricks G	10.1161/CIRCEP.119.007731	Pubmed	Excluded	No
Cephalometric evaluation of the cervical spine posture following fixed functional therapy with Forsus‚Ñ¢ appliance.	2022	Malik N and Fernandes BA and Ramamurthy PH and Anjum S and Prakash A and Sinha A	10.4103/jisppd.jisppd_173_21	Pubmed	Excluded	No
Effective Macrosomia Prediction Using Random Forest Algorithm.	2022	Wang F and Wang Y and Ji X and Wang Z	10.3390/ijerph19063245	Pubmed	Excluded	No
Direct vs. Expressed Breast Milk Feeding: Relation to Duration of Breastfeeding.	2017	Pang WW and Bernard JY and Thavamani G and Chan YH and Fok D and Soh SE and Chua MC and Lim SB and Shek LP and Yap F and Tan KH and Gluckman PD and Godfrey KM and van Dam RM and Kramer MS and Chong YS	10.3390/nu9060547	Pubmed	Excluded	No
Electrocardiographic Predictors of Cardiovascular Mortality.	2015	Mozos I and Caraba A	10.1155/2015/727401	Pubmed	Excluded	No
Diastolic index as a short-term prognostic factor in heart failure with preserved ejection fraction.	2020	Hoshida S and Hikoso S and Shinoda Y and Tachibana K and Minamisaka T and Tamaki S and Yano M and Hayashi T and Nakagawa A and Nakagawa Y and Yamada T and Yasumura Y and Nakatani D and Sakata Y	10.1136/openhrt-2020-001469	Pubmed	Excluded	No
Anatomy of the conduction tissues 100 years on: what have we learned?	2022	S√°nchez-Quintana D and Anderson RH and Tretter JT and Cabrera JA and Sternick EB and Farr√© J	10.1136/heartjnl-2021-320304	Pubmed	Excluded	No
Early versus late administration of amino acids in preterm infants receiving parenteral nutrition.	2013	Trivedi A and Sinn JK	10.1002/14651858.CD008771.pub2	Pubmed	Excluded	No
New colon anatomy-related ratios used to predict the course of colonoscopy in children.	2019	Wo≈∫niak S and Pytrus T and Woynarowski M and Pu≈Ça B and Domaga≈Ça Z and Iwa≈Ñczak B	10.17219/acem/104547	Pubmed	Excluded	No
An Investigation of Structure, Flexibility, and Function Variables that Discriminate Asymptomatic Foot Types.	2017	Shultz SP and Song J and Kraszewski AP and Hafer JF and Rao S and Backus S and Hillstrom RM and Hillstrom HJ	10.1123/jab.2016-0001	Pubmed	Excluded	No
Cryofreezing catheter ablation of adenosine triphosphate sensitive atrial tachycardia.	2019	Okishige K and Shigeta T and Nishimura T and Nakamura RA and Hirao T and Yoshida H and Yamauchi Y and Sasano T and Hirao K	10.1111/jce.13844	Pubmed	Excluded	No
Baclofen to prevent agitation in alcohol-addicted patients in the ICU: study protocol for a randomised controlled trial.	2016	Vourc'h M and Feuillet F and Mahe PJ and Sebille V and Asehnoune K	10.1186/s13063-016-1539-2	Pubmed	Excluded	No
Bone tissue quality in patients with monoclonal gammopathy of uncertain significance.	2020	Orduna G and Mellibovsky L and Abella E and Nogu√©s X and Granero R and Garc√≠a-Giralt N and Pineda-Moncus√≠ M and G√ºerri-Fern√°ndez R and Prieto-Alhambra D and D√≠ez-P√©rez A	10.1007/s00774-020-01084-3	Pubmed	Excluded	No
Patient-specific simulations predict efficacy of ablation of interatrial connections for treatment of persistent atrial fibrillation.	2018	Roney CH and Williams SE and Cochet H and Mukherjee RK and O'Neill L and Sim I and Whitaker J and Razeghi O and Klein GJ and Vigmond EJ and O'Neill M and Niederer SA	10.1093/europace/euy232	Pubmed	Excluded	No
Clinical Evaluation of the Tolerability, Pharmacokinetics, and Inhibition of Platelet Aggregation of Eptifibatide in Healthy Chinese Subjects.	2020	Liu L and Ding Y and Jiao Z and Wu M and Li C and Liu J and Liu C and Hu Y and Li Q and Zhang H	10.1002/cpdd.717	Pubmed	Excluded	No
Higher visit-to-visit blood pressure variability and N-terminal pro-brain natriuretic peptide elevation: influence of left ventricular hypertrophy and left ventricular diastolic function.	2020	Takahari K and Nagai M	10.1097/MBP.0000000000000441	Pubmed	Excluded	No
[Design and implementation of the pulse wave generator with field programmable gate array based on windkessel model].	2014	Wang H and Fu Q and Xu L and Liu J and He D and Li Q		Pubmed	Excluded	No
Pediatric Obesity and Perceived Exertion: Difference Between Weight-Bearing and Non-Weight-Bearing Exercises Performed at Different Intensities.	2016	Thivel D and Isacco L and O'Malley G and Duch√© P	10.1080/02640414.2015.1061200	Pubmed	Excluded	No
Long-term inhibition of UCHL1 decreases hypertension and retinopathy in spontaneously hypertensive rats.	2021	Liu S and Wang C and Lu J and Dai G and Che H and He W	10.1177/03000605211020641	Pubmed	Excluded	No
First-In-Human, Double-Blind, Placebo-Controlled, Randomized, Dose-Escalation Study of BG00010, a Glial Cell Line-Derived Neurotrophic Factor Family Member, in Subjects with Unilateral Sciatica.	2015	Rolan PE and O'Neill G and Versage E and Rana J and Tang Y and Galluppi G and Aycardi E	10.1371/journal.pone.0125034	Pubmed	Excluded	No
Emerging sensing and modeling technologies for wearable and cuffless blood pressure monitoring.	2023	Zhao L and Liang C and Huang Y and Zhou G and Xiao Y and Ji N and Zhang YT and Zhao N	10.1038/s41746-023-00835-6	Pubmed	Excluded	No
Adult hypertensive rats are more prone to gut microflora perturbation and fibrosis in response to moderate restraint stress.	2023	Wang T and Gao H and He C and Gao L and Wang B and Hua R and Du Y and Liang C and Xin S and Shang H and Wang Y and Wang W and Xu J	10.1016/j.trsl.2022.10.006	Pubmed	Excluded	No
Life-Sustaining Treatment Decision in Palliative Care Based on Electronic Health Records Analysis.	2023	Kim S and Lim A and Jang H and Jeon M	10.1111/jocn.16206	Pubmed	Excluded	No
Mapping of Spatiotemporal Auricular Electrophysiological Signals Reveals Human Biometric Clusters.	2022	Huang Q and Wu C and Hou S and Yao K and Sun H and Wang Y and Chen Y and Law J and Yang M and Chan HY and Roy VAL and Zhao Y and Wang D and Song E and Yu X and Lao L and Sun Y and Li WJ	10.1002/adhm.202201404	Pubmed	Excluded	No
Changes in retinal vascular diameters in senior and geriatric cats in association with variation in systemic blood pressure.	2021	Enache AE and Dietrich UM and Drury O and Trucco E and MacGillivray T and Syme H and Elliott J and Chang YM	10.1177/1098612X21997629	Pubmed	Excluded	No
Home Respiratory Polygraphy and Spirometry in Normal Weight and Children with Obesity Suspected for Obstructive Sleep Apnea Syndrome: Are There Any Associations?	2023	Corbelli R and Barazzone C and Grasset Salomon C and Beghetti M and Maggio ABR	10.1155/2023/1532443	Pubmed	Excluded	No
Impact of atrial fibrillation on exercise capacity in heart failure with preserved ejection fraction: a RELAX trial ancillary study.	2014	Zakeri R and Borlaug BA and McNulty SE and Mohammed SF and Lewis GD and Semigran MJ and Deswal A and LeWinter M and Hernandez AF and Braunwald E and Redfield MM	10.1161/CIRCHEARTFAILURE.113.000568	Pubmed	Excluded	No
Self-perceived health status among adults with obesity in Quebec: a cluster analysis.	2022	Samadoulougou S and Idzerda L and Letarte L and McKay R and Quesnel-Vall√©e A and Lebel A	10.1016/j.annepidem.2021.11.008	Pubmed	Excluded	No
Cardiorespiratory, Metabolic and Muscular Responses during a Video-Recorded Aerobic Dance Session on an Air Dissipation Platform.	2020	Moreira-Reis A and Mat√©-Mu√±oz JL and Hern√°ndez-Lougedo J and Garc√≠a-Fern√°ndez P and Pleguezuelos-Cobo E and Carbonell T and Alva N and Garnacho-Casta√±o MV	10.3390/ijerph17249511	Pubmed	Excluded	No
In vitro hemodynamic model of the arm arteriovenous circulation to study hemodynamics of native arteriovenous fistula and the distal revascularization and interval ligation procedure.	2014	Varble N and Day S and Phillips D and Mix D and Schwarz K and Illig KA and Chandra A	10.1016/j.jvs.2013.04.055	Pubmed	Excluded	No
Evaluation of Criteria to Detect Masked Hypertension.	2016	Booth JN 3rd and Muntner P and Diaz KM and Viera AJ and Bello NA and Schwartz JE and Shimbo D	10.1111/jch.12830	Pubmed	Excluded	No
Wearable Sensor System to Monitor Physical Activity and the Physiological Effects of Heat Exposure.	2020	Pham S and Yeap D and Escalera G and Basu R and Wu X and Kenyon NJ and Hertz-Picciotto I and Ko MJ and Davis CE	10.3390/s20030855	Pubmed	Excluded	No
Fit elderly men can also stand: orthostatic tolerance and autonomic cardiovascular control in elderly endurance athletes.	2015	Mellings√¶ter MR and Wyller TB and Ranhoff AH and Wyller VB	10.1007/s40520-014-0303-2	Pubmed	Excluded	No
Endoscopic-mediated, biliary hydrodynamic injection mediating clinically relevant levels of gene delivery in pig liver.	2021	Kruse RL and Huang Y and Shum T and Bai L and Ding H and Wang ZZ and Selaru FM and Kumbhari V	10.1016/j.gie.2021.06.016	Pubmed	Excluded	No
European fitness landscape for children and adolescents: updated reference values, fitness maps and country rankings based on nearly 8 million test results from 34 countries gathered by the FitBack network.	2023	Ortega FB and Lesko≈°ek B and Blagus R and Gil-Cosano JJ and M√§estu J and Tomkinson GR and Ruiz JR and M√§estu E and Starc G and Milanovic I and Tammelin TH and Soriƒá M and Scheuer C and Carraro A and Kaj M and Cs√°nyi T and Sardinha LB and Lenoir M and Emeljanovas A and Mieziene B and Sidossis LS and Pihu M and Lovecchio N and Konstabel K and Tambalis KD and ≈†tefan L and Drenowatz C and Rub√≠…	10.1136/bjsports-2022-106176	Pubmed	Excluded	No
[Risk factors of recurrent preeclampsia and its relation to maternal and offspring outcome].	2015	Zhang JZ and He J	10.3785/j.issn.1008-9292.2015.05.04	Pubmed	Excluded	No
Chronotherapy with conventional blood pressure medications improves management of hypertension and reduces cardiovascular and stroke risks.	2016	Hermida RC and Ayala DE and Smolensky MH and Fern√°ndez JR and Moj√≥n A and Portaluppi F	10.1038/hr.2015.142	Pubmed	Excluded	No
Digitization of Symbol-Denoted Blood Pressure Data From Intraoperative Paper Health Records in a Low-Middle-Income Country Using Deep Image Segmentation and Associated Postoperative Outcomes: A Feasibility Study.	2023	Ndaribitse C and Durieux ME and Adorno W and Brown DE and Tsang S and Naik BI	10.1213/ANE.0000000000006176	Pubmed	Excluded	No
Blood pressure lowering efficacy of partial agonist beta blocker monotherapy for primary hypertension.	2014	Wong GW and Boyda HN and Wright JM	10.1002/14651858.CD007450.pub2	Pubmed	Excluded	No
Evaluation of a digital triage platform in Uganda: A quality improvement initiative to reduce the time to antibiotic administration.	2020	Lee V and Dunsmuir D and Businge S and Tumusiime R and Karugaba J and Wiens MO and G√∂rges M and Kissoon N and Orach S and Kasyaba R and Ansermino JM	10.1371/journal.pone.0240092	Pubmed	Excluded	Yes	not using health kiosk
Human hip-ankle coordination emerging from multisensory feedback control.	2014	Hettich G and Assl√§nder L and Gollhofer A and Mergner T	10.1016/j.humov.2014.07.004	Pubmed	Excluded	No
It's Time for a Haircut: a Perspective on Barbershop Health Interventions Serving Black Men.	2020	Bryant KB and Blyler CA and Fullilove RE	10.1007/s11606-020-05764-8	Pubmed	Excluded	No
Dietary Phosphorus and Ambulatory Blood Pressure in African Americans: The Jackson Heart Study.	2019	Olivo RE and Hale SL and Diamantidis CJ and Bhavsar NA and Tyson CC and Tucker KL and Carithers TC and Kestenbaum B and Muntner P and Tanner RM and Booth JN 3rd and Mwasongwe SE and Pendergast J and Boulware LE and Scialla JJ	10.1093/ajh/hpy126	Pubmed	Excluded	No
[Successful implementation of shortened postoperative period program after ten hours of general anaesthesia in patient with morbid obesity].	2014	Likhvantsev VV and Mironenko AV and Gabitov MV and Skripkin IuV and Isaev OV and Danilov MP		Pubmed	Excluded	No
Impact of Body Mass Index on Static Postural Control in Adults With and Without Diabetes: A Cross-Sectional Study.	2021	Yin L and Qin J and Chen Y and Xie J and Hong C and Huang J and Xu Y and Liu Z and Tao J	10.3389/fendo.2021.768185	Pubmed	Excluded	No
Effects of face masks on performance and cardiorespiratory response in well-trained athletes.	2022	Egger F and Blumenauer D and Fischer P and Venhorst A and Kulenthiran S and Bewarder Y and Zimmer A and B√∂hm M and Meyer T and Mahfoud F	10.1007/s00392-021-01877-0	Pubmed	Excluded	No
Heart rate reduction with ivabradine in patients with acute decompensated systolic heart failure.	2014	Sargento L and Satendra M and Longo S and Lousada N and dos Reis RP	10.1007/s40256-013-0060-1	Pubmed	Excluded	No
Uterine packing with chitosan-covered gauze compared to balloon tamponade for managing postpartum hemorrhage.	2019	Dueckelmann AM and Hinkson L and Nonnenmacher A and Siedentopf JP and Schoenborn I and Weizsaecker K and Kaufner L and Henrich W and Braun T	10.1016/j.ejogrb.2019.06.003	Pubmed	Excluded	No
A new mechanism of the protamine-dependent hypotension after cardiopulmonary bypass and the role of calcium.	2019	Aydin S and Aydin S		Pubmed	Excluded	No
Assessment of Selected Anthropometric Parameters Influence on Balance Parameters in Children.	2020	Turon-Skrzypinska A and U≈∫dzicki A and Przybylski T and Szylinska A and Marchelek-My≈õliwiec M and Ry≈Ç A and Rotter I	10.3390/medicina56040176	Pubmed	Excluded	No
Carotid intima media thickness (CIMT) in adults in the AWI-Gen Nairobi site study: Profiles and predictors.	2023	Mohamed SF and Khayeka-Wandabwa C and Muthuri S and Ngomi NN and Kyobutungi C and Haregu TN	10.1016/j.hipert.2022.08.001	Pubmed	Excluded	No
Prenatal Diagnosis of Congenital Cataract: Sonographic Features and¬†Perinatal Outcome in 41 Cases.	2022	Qin Y and Zhong X and Wen H and Zeng Q and Liao Y and Luo D and Liang M and Tang Y and Guo J and Cao H and Yang S and Tian X and Luo G and Li S	10.1055/a-1320-0799	Pubmed	Excluded	No
Does bariatric surgery improve cardiac autonomic modulation assessed by heart rate variability? A systematic review.	2021	Benjamim CJR and Pontes YMM and de Sousa Junior FW and Porto AA and Bueno J√∫nior CR and Marcelino da Silva AA and Ferro Cavalcante TC and Garner DM and Valenti VE	10.1016/j.soard.2021.03.022	Pubmed	Excluded	No
A Technical Review of Foot Temperature Measurement Systems.	2022	Grech J and Mizzi S and Falzon O	10.7547/21-065	Pubmed	Excluded	No
Plantar pressure alterations associated with increased BMI in young adults.	2022	Khalaf K and Mohan DM and Hindi MA and Khandoker AH and Jelinek HF	10.1016/j.gaitpost.2022.09.071	Pubmed	Excluded	No
Relationship between body mass index, cardiovascular biomarkers and incident heart failure.	2021	Suthahar N and Meems LMG and Groothof D and Bakker SJL and Gansevoort RT and van Veldhuisen DJ and de Boer RA	10.1002/ejhf.2102	Pubmed	Excluded	No
It feels real: physiological responses to a stressful virtual reality environment and its impact on working memory.	2019	Martens MA and Antley A and Freeman D and Slater M and Harrison PJ and Tunbridge EM	10.1177/0269881119860156	Pubmed	Excluded	No
The role of P-wave indices in the diagnosis of emphysema.	2015	Gurukripa Kowlgi N and Chhabra L	10.1016/j.ijcard.2015.07.093	Pubmed	Excluded	No
Diagnostic performance of clinic and home blood pressure measurements compared with ambulatory blood pressure: a systematic review and meta-analysis.	2020	Karnjanapiboonwong A and Anothaisintawee T and Chaikledkaew U and Dejthevaporn C and Attia J and Thakkinstian A	10.1186/s12872-020-01736-2	Pubmed	Excluded	No
Reconstruction of continuous brachial artery pressure wave from continuous finger arterial pressure in humans.	2018	Zhang P and Qiu Q and Zhou Y	10.1007/s13246-018-0652-9	Pubmed	Excluded	No
Heart rate variability as a marker of recovery from critical illness in children.	2019	Marsillio LE and Manghi T and Carroll MS and Balmert LC and Wainwright MS	10.1371/journal.pone.0215930	Pubmed	Excluded	No
[Central pulse pressure but not brachial blood pressure is the predominant factor affecting aortic arterial stiffness].	2015	Xiao WK and Ye P and Bai YY and Luo LM and Wu HM and Gao P		Pubmed	Excluded	No
Fungal diagnostics.	2014	Kozel TR and Wickes B	10.1101/cshperspect.a019299	Pubmed	Excluded	No
Chemical pharmacotherapy for the treatment of orthostatic hypotension.	2019	Cheshire WP	10.1080/14656566.2018.1543404	Pubmed	Excluded	No
Blunted diuretic and natriuretic responses to acute sodium loading early after catheter-based renal denervation in normotensive sheep.	2019	McArdle Z and Pontes RB and Yao ST and Lankadeva YR and Singh RR and Hood SG and Schlaich MP and May CN and Booth LC	10.1152/ajpregu.00228.2018	Pubmed	Excluded	No
The Effect of Using an Electric Fan on Dyspnea in Chinese Patients With Terminal Cancer.	2017	Wong SL and Leong SM and Chan CM and Kan SP and Cheng HW	10.1177/1049909115615127	Pubmed	Excluded	No
Effects of High-Flow Transesophageal Dry Air on Core Temperature: A Novel Method of Therapeutic Hypothermia.	2021	Assis FR and Ambadipudi S and Bhambhani H and Shah R and Daimee UA and Tandri H	10.1089/ther.2019.0037	Pubmed	Excluded	No
Implementation of a text-based postpartum blood pressure monitoring program at 3 different academic sites.	2021	Janssen MK and Demers S and Srinivas SK and Bailey SC and Boggess KA and You W and Grobman W and Hirshberg A	10.1016/j.ajogmf.2021.100446	Pubmed	Excluded	No
Long-Term Effects of Flosequinan on the Morbidity and Mortality of Patients With Severe Chronic Heart Failure: Primary Results of the PROFILE Trial After 24 Years.	2017	Packer M and Pitt B and Rouleau JL and Swedberg K and DeMets DL and Fisher L	10.1016/j.jchf.2017.03.003	Pubmed	Excluded	No
Recommendations for the successful identification of altered human remains using standard and emerging technologies: Results of a systematic approach.	2023	Senst A and Caliebe A and Drum M and Cossu C and Zieger M and Scheurer E and Schulz I	10.1016/j.fsigen.2022.102790	Pubmed	Excluded	No
Validation study of a pooled electronic healthcare database: the effect of obesity on the revision rate of total knee arthroplasty.	2014	Pfefferle KJ and Gil KM and Fening SD and Dilisio MF	10.1007/s00590-014-1423-2	Pubmed	Excluded	No
Pharmacodynamic and pharmacokinetic behavior of landiolol during dobutamine challenge in healthy adults.	2020	Krumpl G and Ulƒç I and Trebs M and Kadlecov√° P and Hodisch J	10.1186/s40360-020-00462-x	Pubmed	Excluded	No
The addition of capnography to standard monitoring reduces hypoxemic events during gastrointestinal endoscopic sedation: a systematic review and meta-analysis.	2018	Kim SH and Park M and Lee J and Kim E and Choi YS	10.2147/TCRM.S174698	Pubmed	Excluded	No
Assessing the Effectiveness of Automated Emotion Recognition in Adults and Children for Clinical Investigation.	2020	Flynn M and Effraimidis D and Angelopoulou A and Kapetanios E and Williams D and Hemanth J and Towell T	10.3389/fnhum.2020.00070	Pubmed	Excluded	No
Journal of clinical monitoring and computing end of year summary 2018: hemodynamic monitoring and management.	2019	Saugel B and Flick M and Bendjelid K and Critchley LAH and Vistisen ST and Scheeren TWL	10.1007/s10877-019-00297-w	Pubmed	Excluded	No
Impact of the COVID-19 pandemic on blood pressure control: a nationwide home blood pressure monitoring study.	2022	Feitosa FGAM and Feitosa ADM and Paiva AMG and Mota-Gomes MA and Barroso WS and Miranda RD and Barbosa ECD and Brand√£o AA and Lima-Filho JL and Sposito AC and Coca A and Nadruz W Jr	10.1038/s41440-021-00784-1	Pubmed	Excluded	No
The relationship between day-to-day variability in home blood pressure measurement and multiple organ function.	2022	Kubozono T and Akasaki Y and Kawasoe S and Ojima S and Kawabata T and Makizako H and Kuwahata S and Takenaka T and Maeda M and Fujiwara S and Miyagawa K and Ikeda Y and Ohishi M	10.1038/s41440-021-00818-8	Pubmed	Excluded	No
Normal Left Ventricular Systolic and Diastolic Strain Rate Values in Children Derived from Two-Dimensional Speckle-Tracking Echocardiography.	2021	Harrington JK and Ferraro AM and Colan SD and Sleeper LA and Lu M and Adar A and Powell AJ and Levy PT and Harrild DM	10.1016/j.echo.2021.07.013	Pubmed	Excluded	No
Use of Flecainide for the Treatment of Atrial Fibrillation.	2020	Echt DS and Ruskin JN	10.1016/j.amjcard.2019.12.041	Pubmed	Excluded	No
Investigation into Deep Breathing through Measurement of Ventilatory Parameters and Observation of Breathing Patterns.	2019	Yokogawa M and Kurebayashi T and Soma K and Miaki H and Nakagawa T	10.3791/60062	Pubmed	Excluded	No
The use of modern telemedicine technologies in an innovative optimal cardiac rehabilitation program for patients after myocardial revascularization: Concept and design of RESTORE, a randomized clinical trial.	2019	Milewski K and Ma≈Çecki A and Orszulik-Baron D and Kachel M and Hirnle P and Orczyk M and Dunal R and Miko≈Çajowski G and Janas A and Nowak Z and Kozak K and Roskiewicz W and Nierwi≈Ñska K and Izworski A and Rybicki A and Buszman PP and Piotrowicz R and Buszman PE	10.5603/CJ.a2018.0157	Pubmed	Excluded	No
Evaluation of the Value of Waist Circumference and Metabolomics in the Estimation of Visceral Adipose Tissue.	2022	Boone SC and van Smeden M and Rosendaal FR and le Cessie S and Groenwold RHH and Jukema JW and van Dijk KW and Lamb HJ and Greenland P and Neeland IJ and Allison MA and Criqui MH and Budoff MJ and Lind LL and Kullberg J and Ahlstr√∂m H and Mook-Kanamori DO and de Mutsert R	10.1093/aje/kwab298	Pubmed	Excluded	No
Stress-reducing effects of a brief mindfulness intervention in palliative care: Results from a randomised, crossover study.	2020	Warth M and Koehler F and Aguilar-Raab C and Bardenheuer HJ and Ditzen B and Kessler J	10.1111/ecc.13249	Pubmed	Excluded	No
A Prospective Cohort Study on Cardiotoxicity of Adjuvant Trastuzumab Therapy in Breast Cancer Patients.	2016	Matos E and Jug B and Blagus R and Zakotnik B	10.5935/abc.20160084	Pubmed	Excluded	No
Vitamin D(3) levels in women and factors contributing to explain metabolic variations.	2021	Mena-Bravo A and Calder√≥n-Santiago M and Lope V and Kogevinas M and Poll√°n M and Luque de Castro MD and Priego-Capote F	10.1016/j.jsbmb.2021.105884	Pubmed	Excluded	No
Optical capture and defibrillation in rats with monocrotaline-induced myocardial fibrosis 1 year after a single intravenous injection of adeno-associated virus channelrhodopsin-2.	2021	Li J and Wang L and Luo J and Li H and Rao P and Cheng Y and Wang X and Huang C	10.1016/j.hrthm.2020.08.002	Pubmed	Excluded	No
Prediction and visualization of acute kidney injury in intensive care unit using one-dimensional convolutional neural networks based on routinely collected data.	2021	Sato N and Uchino E and Kojima R and Hiragi S and Yanagita M and Okuno Y	10.1016/j.cmpb.2021.106129	Pubmed	Excluded	No
Modulation of Autonomic Nervous Activity in the Termination of Paroxysmal Atrial Fibrillation.	2017	Huang JH and Lin YK and Hsieh MH and Chen SA and Chiu WC and Chen YJ	10.1111/pace.13045	Pubmed	Excluded	No
Understanding adherence to the recording of ecological momentary assessments in the example of tinnitus monitoring.	2020	Schleicher M and Unnikrishnan V and Neff P and Simoes J and Probst T and Pryss R and Schlee W and Spiliopoulou M	10.1038/s41598-020-79527-0	Pubmed	Excluded	No
Adult separation anxiety in treatment nonresponders with anxiety disorders: delineation of the syndrome and exploration of attachment-based psychotherapy and biomarkers.	2016	Milrod B and Altemus M and Gross C and Busch F and Silver G and Christos P and Stieber J and Schneier F	10.1016/j.comppsych.2016.01.004	Pubmed	Excluded	No
Preliminary experience using milnacipran in patients with juvenile fibromyalgia: lessons from a clinical trial program.	2015	Arnold LM and Bateman L and Palmer RH and Lin Y	10.1186/s12969-015-0025-9	Pubmed	Excluded	No
Continuous cardiac monitoring in a patient with terminal pulmonary hypertension and eventual bilateral lung transplantation.	2022	Andersen M√ò and Diederichsen SZ and Svendsen JH and Carlsen J	10.1136/bcr-2021-248304	Pubmed	Excluded	No
Evaluation of dose-response effects of short-term oral prednisone administration on clinicopathologic and hemodynamic variables in healthy dogs.	2020	Tinklenberg RL and Murphy SD and Mochel JP and Seo YJ and Mahaffey AL and Yan Y and Ward JL	10.2460/ajvr.81.4.317	Pubmed	Excluded	No
Reliability of nasolabial anthropometric measures using three-dimensional stereophotogrammetry in infants with unrepaired unilateral cleft lip.	2014	Tse R and Booth L and Keys K and Saltzman B and Stuhaug E and Kapadia H and Heike C	10.1097/PRS.0000000000000014	Pubmed	Excluded	No
Blood pressure and coeliac artery blood flow responses during increased inspiratory muscle work in healthy males.	2022	Shiozawa K and Kashima H and Mizuno S and Ishida K and Katayama K	10.1113/EP090504	Pubmed	Excluded	No
Prevalence of malnutrition for elderly hemodialysis patients.	2019	Mahjoub F and Mizouri R and Ben Amor N and Bacha MM and Khedher A and Lahmar I and Jamoussi H		Pubmed	Excluded	No
Real-world long-term effects on blood pressure and other cardiovascular risk factors for patients in digital therapeutics.	2023	Willis M and Darwiche G and Carlsson M and Nilsson A and Wohlin J and Lindgren P	10.1097/MBP.0000000000000633	Pubmed	Excluded	No
Virtual reality system based on Kinect for the elderly in fall prevention.	2014	Hsieh WM and Chen CC and Wang SC and Tan SY and Hwang YS and Chen SC and Lai JS and Chen YL	10.3233/THC-130769	Pubmed	Excluded	No
Characterization of the acute pulse transit time response to obstructive apneas and hypopneas in preschool children with sleep-disordered breathing.	2013	Nisbet LC and Yiallourou SR and Nixon GM and Biggs SN and Davey MJ and Trinder J and Walter LM and Horne RS	10.1016/j.sleep.2013.06.010	Pubmed	Excluded	No
Mapping the human genetic architecture of COVID-19.	2021		10.1038/s41586-021-03767-x	Pubmed	Excluded	No
P-wave indices in emphysema. What do we actually know?	2016	Christos GA	10.1016/j.ijcard.2015.08.150	Pubmed	Excluded	No
Autonomic dysfunction after mild acute ischemic stroke and six months after: a prospective observational cohort study.	2023	Damkj√¶r M and Simonsen SA and Heiberg AV and Mehlsen J and West AS and Jennum P and Iversen HK	10.1186/s12883-023-03054-4	Pubmed	Excluded	No
High failure rate of the laparoscopic-adjustable gastric band as a primary bariatric procedure.	2014	Kindel T and Martin E and Hungness E and Nagle A	10.1016/j.soard.2013.11.014	Pubmed	Excluded	No
Analysis of dental and basal bone arch form correlations in skeletal Class ‚Ö° malocclusion.	2021	Fu K and Fang S and Fan X and Liu C and Zhang C and Liu J and Xiao D	10.1016/j.ajodo.2019.12.026	Pubmed	Excluded	No
Predicting the gender of individuals with tinnitus based on daily life data of the TrackYourTinnitus mHealth platform.	2021	Allgaier J and Schlee W and Langguth B and Probst T and Pryss R	10.1038/s41598-021-96731-8	Pubmed	Excluded	No
Effects of intensive versus standard blood pressure control on domain-specific cognitive function: a substudy of the SPRINT randomised controlled trial.	2020	Rapp SR and Gaussoin SA and Sachs BC and Chelune G and Supiano MA and Lerner AJ and Wadley VG and Wilson VM and Fine LJ and Whittle JC and Auchus AP and Beddhu S and Berlowitz DR and Bress AP and Johnson KC and Krousel-Wood M and Martindale-Adams J and Miller EC and Rifkin DE and Snyder JK and Tamariz L and Wolfgram DF and Cleveland ML and Yang M and Nichols LO and Bryan RN and Reboussin DM and W…	10.1016/S1474-4422(20)30319-7	Pubmed	Excluded	No
Associations of changes in body mass index with all-cause and cardiovascular mortality in healthy middle-aged adults.	2017	Cho IJ and Chang HJ and Sung JM and Yun YM and Kim HC and Chung N	10.1371/journal.pone.0189180	Pubmed	Excluded	No
Developing the Prototype Embedded Health Engagement Team.	2020	Burkett EK and Neese B and Lawrence CY	10.1093/milmed/usz207	Pubmed	Excluded	No
Genetic variants help define the role of the MC4R C-terminus in signaling and cell surface stability.	2018	Moore BS and Mirshahi T	10.1038/s41598-018-28758-3	Pubmed	Excluded	No
Prevalence and Prognostic Implications of Diabetes With Cardiomyopathy in Community-Dwelling Adults.	2021	Segar MW and Khan MS and Patel KV and Butler J and Tang WHW and Vaduganathan M and Lam CSP and Verma S and McGuire DK and Pandey A	10.1016/j.jacc.2021.08.020	Pubmed	Excluded	No
Relationship between luminal esophageal temperature and volume of esophageal injury during RF ablation: In silico study comparing low power-moderate duration vs. high power-short duration.	2022	P√©rez JJ and Gonz√°lez-Su√°rez A and Maher T and Nakagawa H and d'Avila A and Berjano E	10.1111/jce.15311	Pubmed	Excluded	No
Efficacy of a mobile hypertension prevention delivery platform with human coaching.	2017	Toro-Ramos T and Kim Y and Wood M and Rajda J and Niejadlik K and Honcz J and Marrero D and Fawer A and Michaelides A	10.1038/jhh.2017.69	Pubmed	Excluded	No
Impact of exercise training and supplemental oxygen on submaximal exercise performance in patients with COPD.	2021	Neunh√§userer D and Reich B and Mayr B and Kaiser B and Lamprecht B and Niederseer D and Ermolao A and Studnicka M and Niebauer J	10.1111/sms.13870	Pubmed	Excluded	No
Quantification of functional hand grip using electromyography and inertial sensor-derived accelerations: clinical implications.	2014	Martin-Martin J and Cuesta-Vargas AI	10.1186/1475-925X-13-161	Pubmed	Excluded	No
Reiki Therapy for Symptom Management in Children Receiving Palliative Care: A Pilot Study.	2017	Thrane SE and Maurer SH and Ren D and Danford CA and Cohen SM	10.1177/1049909116630973	Pubmed	Excluded	No
Angiotensin Converting Enzyme (ACE): A Marker for Personalized Feedback on Dieting.	2020	Tejpal S and Sanghera N and Manoharan V and Planas-Iglesias J and Bastie CC and Klein-Seetharaman J	10.3390/nu12030660	Pubmed	Excluded	No
Nomogram to predict rapid kidney function decline in population at risk of cardiovascular disease.	2022	Zhang Q and Lu J and Lei L and Li G and Liang H and Zhang J and Li Y and Lu X and Zhang X and Chen Y and Pan J and Chen Y and Lin X and Li X and Zhou S and An S and Xiu J	10.1186/s12882-022-02696-9	Pubmed	Excluded	No
ECG Patient Simulator Based on Mathematical Models.	2022	Quiroz-Ju√°rez MA and Rosales-Ju√°rez JA and Jim√©nez-Ram√≠rez O and V√°zquez-Medina R and Arag√≥n JL	10.3390/s22155714	Pubmed	Excluded	No
Minimal important difference in childhood interstitial lung diseases.	2023	Griese M and Schwerk N and Carlens J and Wetzke M and Emiralioƒülu N and Kiper N and Lange J and Krenke K and Seidl E	10.1136/thorax-2022-219206	Pubmed	Excluded	No
Edge-Fog-Cloud Computing Hierarchy for Improving Performance and Security of NB-IoT-Based Health Monitoring Systems.	2022	Daraghmi YA and Daraghmi EY and Daraghma R and Fouchal H and Ayaida M	10.3390/s22228646	Pubmed	Excluded	No
Gene-age interactions in blood pressure regulation: a large-scale investigation with the CHARGE, Global BPgen, and ICBP Consortia.	2014	Simino J and Shi G and Bis JC and Chasman DI and Ehret GB and Gu X and Guo X and Hwang SJ and Sijbrands E and Smith AV and Verwoert GC and Bragg-Gresham JL and Cadby G and Chen P and Cheng CY and Corre T and de Boer RA and Goel A and Johnson T and Khor CC and Llu√≠s-Ganella C and Luan J and Lyytik√§inen LP and Nolte IM and Sim X and S√µber S and van der Most PJ and Verweij N and Zhao JH and Amin …	10.1016/j.ajhg.2014.05.010	Pubmed	Excluded	No
AF episodes recognition using optimized time-frequency features and cost-sensitive SVM.	2021	Hamil H and Zidelmal Z and Azzaz MS and Sakhi S and Kaibou R and Ould Abdeslam D	10.1007/s13246-021-01005-2	Pubmed	Excluded	No
Corpus callosal reference ranges: systematic review of methodology of biometric chart construction and measurements obtained.	2023	Corroenne R and Grevent D and Kasprian G and Stirnemann J and Ville Y and Mahallati H and Salomon LJ	10.1002/uog.26187	Pubmed	Excluded	No
TRPV1 drugs alter core body temperature via central projections of primary afferent sensory neurons.	2022	Yue WWS and Yuan L and Braz JM and Basbaum AI and Julius D	10.7554/eLife.80139	Pubmed	Excluded	No
Serial heart rate measurement and mortality after acute heart failure.	2020	Ancion A and Tridetti J and Nguyen Trung ML and Oury C and Lancellotti P	10.1002/ehf2.12530	Pubmed	Excluded	No
Higher convection volume exchange with online hemodiafiltration is associated with survival advantage for dialysis patients: the effect of adjustment for body size.	2016	Davenport A and Peters SA and Bots ML and Canaud B and Grooteman MP and Asci G and Locatelli F and Maduell F and Morena M and Nub√© MJ and Ok E and Torres F and Woodward M and Blankestijn PJ	10.1038/ki.2015.264	Pubmed	Excluded	No
Telemedicine via Continuous Remote Care: A Proactive, Patient-Centered Approach to Improve Clinical Outcomes.	2021	Hallberg S and Harrison D	10.2196/23646	Pubmed	Excluded	No
Reference data for jumping mechanography in healthy children and adolescents aged 6-18 years.	2013	Sumnik Z and Matyskova J and Hlavka Z and Durdilova L and Soucek O and Zemkova D		Pubmed	Excluded	No
Reducing postoperative infections and red breast syndrome in patients with acellular dermal matrix-based breast reconstruction: the relative roles of product sterility and lower body mass index.	2015	Lewis P and Jewell J and Mattison G and Gupta S and Kim H	10.1097/SAP.0000000000000475	Pubmed	Excluded	No
Second-trimester fetal head circumference in more than 350 000 pregnancies: Outcome and suggestion for sex-dependent cutoffs for small heads.	2019	Lund N and Sandager P and Leonhard AK and Vogel I and Petersen OB	10.1002/pd.5504	Pubmed	Excluded	No
Impact of body mass index on prevalence of multimorbidity in primary care: cohort study.	2014	Booth HP and Prevost AT and Gulliford MC	10.1093/fampra/cmt061	Pubmed	Excluded	No
Assessment of left ventricular size and function by 3-dimensional transthoracic echocardiography: Impact of the echocardiography platform and analysis software.	2018	Castel AL and Toledano M and Tribouilloy C and Delelis F and Mailliet A and Marotte N and Guerbaai RA and Levy F and Graux P and Ennezat PV and Mar√©chaux S	10.1016/j.ahj.2018.05.013	Pubmed	Excluded	No
Preliminary safety analysis of high-intensity interval training (HIIT) in persons with chronic stroke.	2017	Carl DL and Boyne P and Rockwell B and Gerson M and Khoury J and Kissela B and Dunning K	10.1139/apnm-2016-0369	Pubmed	Excluded	No
Cardiopulmonary effects of pleural insufflation with CO(2) during two-lung ventilation in dorsally recumbent anesthetized horses.	2017	Bohaychuk-Preuss KS and Carrozzo MV and Duke-Novakovski T	10.1016/j.vaa.2016.07.004	Pubmed	Excluded	No
Transfer, persistence and recovery of DNA and mRNA vaginal mucosa markers after intimate and social contact with Bayesian network analysis for activity level reporting.	2022	Johannessen H and Gill P and Shanthan G and Fonnel√∏p AE	10.1016/j.fsigen.2022.102750	Pubmed	Excluded	No
Integrated care pathways for airway diseases (AIRWAYS-ICPs).	2014	Bousquet J and Addis A and Adcock I and Agache I and Agusti A and Alonso A and Annesi-Maesano I and Anto JM and Bachert C and Baena-Cagnani CE and Bai C and Baigenzhin A and Barbara C and Barnes PJ and Bateman ED and Beck L and Bedbrook A and Bel EH and Benezet O and Bennoor KS and Benson M and Bernabeu-Wittel M and Bewick M and Bindslev-Jensen C and Blain H and Blasi F and Bonini M and Bonini S …	10.1183/09031936.00014614	Pubmed	Excluded	No
Termination of a narrow complex tachycardia by a single extrastimulus: What is the mechanism?	2018	Logue JP and Greenspon AJ and Ho RT	10.1016/j.hrthm.2018.06.029	Pubmed	Excluded	No
Case report: Spinal anesthesia for cesarean section in a parturient with Potocki-Lupski syndrome.	2021	Li J and Bao J and Zhang D and Zhou S	10.1186/s12871-021-01433-3	Pubmed	Excluded	No
Oxytocin and potential benefits for obesity treatment.	2017	Olszewski PK and Klockars A and Levine AS	10.1097/MED.0000000000000351	Pubmed	Excluded	No
Preschool Obesity Is Associated With an Increased Risk of Childhood Fracture: A Longitudinal Cohort Study of 466,997 Children and Up to 11‚ÄâYears of Follow-up in Catalonia, Spain.	2020	Lane JC and Butler KL and Poveda-Marina JL and Martinez-Laguna D and Reyes C and de Bont J and Javaid MK and Logue J and Compston JE and Cooper C and Duarte-Salles T and Furniss D and Prieto-Alhambra D	10.1002/jbmr.3984	Pubmed	Excluded	No
Early Mobilization of Infants Intubated for Acute Respiratory Failure.	2019	Ortmann L and Dey A	10.4037/ccn2019231	Pubmed	Excluded	No
Diabetes, glycaemia, and cognition-a secondary analysis of the Finnish Diabetes Prevention Study.	2016	Lehtisalo J and Lindstr√∂m J and Ngandu T and Kivipelto M and Ahtiluoto S and Ilanne-Parikka P and Kein√§nen-Kiukaanniemi S and Eriksson JG and Uusitupa M and Tuomilehto J and Luchsinger JA	10.1002/dmrr.2679	Pubmed	Excluded	No
Overdrive pacing mapping: An alternative approach used in scar associated localized atrial tachycardia.	2019	Jiang J and Yang Y and Liu C and Ma Y and Wang L and He J and Tang A and Hess PH and Kerlan JE and Feng C and Lan DZ	10.1111/jce.14200	Pubmed	Excluded	No
Interaction between genetic predisposition to adiposity and dietary protein in relation to subsequent change in body weight and waist circumference.	2014	Ankarfeldt MZ and Larsen SC and √Ñngquist L and Husemoen LL and Roswall N and Overvad K and Jakobsen MU and Halkj√¶r J and Tj√∏nneland A and Linneberg A and Toft U and Hansen T and Pedersen O and Heitmann BL and Astrup A and S√∏rensen TI	10.1371/journal.pone.0110890	Pubmed	Excluded	No
Preclinical short QT syndrome models: studying the phenotype and drug-screening.	2022	Fan X and Yang G and Kowitz J and Duru F and Saguner AM and Akin I and Zhou X and El-Battrawy I	10.1093/europace/euab214	Pubmed	Excluded	No
Treatment of allergic rhinitis using mobile technology with real-world data: The MASK observational pilot study.	2018	Bousquet J and Devillier P and Arnavielhe S and Bedbrook A and Alexis-Alexandre G and van Eerd M and Murray R and Canonica GW and Illario M and Menditto E and Passalacqua G and Stellato C and Triggiani M and Carreiro-Martins P and Fonseca J and Morais Almeida M and Nogueira-Silva L and Pereira AM and Todo Bom A and Bosse I and Caimmi D and Demoly P and Fontaine JF and Just J and Onorato GL and Ko…	10.1111/all.13406	Pubmed	Excluded	No
Clinical factors affecting left ventricular end-diastolic pressure in patients with acute ST-segment elevation myocardial infarction.	2020	Zhou X and Lei M and Zhou D and Li G and Duan Z and Zhou S and Jin Y	10.21037/apm.2020.03.22	Pubmed	Excluded	No
Monitoring of autonomic response to sociocognitive tasks during treatment in children with Autism Spectrum Disorders by wearable technologies: A feasibility study.	2017	Di Palma S and Tonacci A and Narzisi A and Domenici C and Pioggia G and Muratori F and Billeci L	10.1016/j.compbiomed.2016.04.001	Pubmed	Excluded	No
Safety and feasibility of dobutamine stress echocardiography in symptomatic high gradient aortic stenosis patients scheduled for transcatheter aortic valve implantation.	2021	Saevik M and Beitnes JO and Aaberge L and Halvorsen PS	10.1002/jcu.22915	Pubmed	Excluded	No
Automated Prediction of Cardiorespiratory Deterioration in Patients With Single Ventricle.	2021	Rusin CG and Acosta SI and Vu EL and Ahmed M and Brady KM and Penny DJ	10.1016/j.jacc.2021.04.072	Pubmed	Excluded	No
[Relationship between obesity related anthropometric indicators and depression risk in Hainan centenarians].	2021	Yang SS and Wang SS and Jia WP and Han K and Tai PG and Kou FY and Li J and Cao WZ and Zhao YL and Zhu Q and Ning CX and Liu M and He Y	10.3760/cma.j.cn112338-20200425-00644	Pubmed	Excluded	No
An automated hybrid bioelectronic system for autogenous restoration of sinus rhythm in atrial fibrillation.	2019	Nyns ECA and Poelma RH and Volkers L and Plomp JJ and Bart CI and Kip AM and van Brakel TJ and Zeppenfeld K and Schalij MJ and Zhang GQ and de Vries AAF and Pijnappels DA	10.1126/scitranslmed.aau6447	Pubmed	Excluded	No
Estimating central blood pressure from aortic flow: development and assessment of algorithms.	2021	Mariscal-Harana J and Charlton PH and Vennin S and Aramburu J and Florkow MC and van Engelen A and Schneider T and de Bliek H and Ruijsink B and Valverde I and Beerbaum P and Grotenhuis H and Charakida M and Chowienczyk P and Sherwin SJ and Alastruey J	10.1152/ajpheart.00241.2020	Pubmed	Excluded	No
Functional Status, Pulmonary Artery Pressure, and Clinical Outcomes in Heart Failure With Preserved Ejection Fraction.	2016	Dalos D and Mascherbauer J and Zotter-Tufaro C and Duca F and Kammerlander AA and Aschauer S and Bonderman D	10.1016/j.jacc.2016.04.052	Pubmed	Excluded	No
Tolerability and Feasibility of Beta-Blocker Titration in HFpEF Versus HFrEF: Insights From the CIBIS-ELD Trial.	2016	Edelmann F and Musial-Bright L and Gelbrich G and Trippel T and Radenovic S and Wachter R and Inkrot S and Loncar G and Tahirovic E and Celic V and Veskovic J and Zdravkovic M and Lainscak M and Apostoloviƒá S and Neskovic AN and Pieske B and D√ºngen HD	10.1016/j.jchf.2015.10.008	Pubmed	Excluded	No
The association between pre-pregnancy body mass index and perinatal death and the role of gestational age at delivery.	2022	Bone JN and Joseph KS and Mayer C and Platt R and Lisonkova S	10.1371/journal.pone.0264565	Pubmed	Excluded	No
Volume status and arterial stiffness evaluation in peritoneal dialysis patients.	2021	Fornazariƒç D and Antoniƒç M and Knap B	10.5414/CNP96S13	Pubmed	Excluded	No
Long-Term Survival After Drowning-Related Cardiac Arrest.	2019	Reynolds JC and Hartley T and Michiels EA and Quan L	10.1016/j.jemermed.2019.05.029	Pubmed	Excluded	No
Ratio of Oxygen Saturation to Inspired Oxygen, ROX Index, Modified ROX Index to Predict High Flow Cannula Success in COVID-19 Patients: Multicenter Validation Study.	2023	Ruangsomboon O and Jirathanavichai S and Phanprasert N and Puchongmart C and Boonmee P and Thirawattanasoot N and Dorongthom T and Monsomboon A and Praphruetkit N	10.5811/westjem.58311	Pubmed	Excluded	No
Rate Control by Transoesophageal Atrial Overdrive Pacing for Refractory Supraventricular Tachycardia with Severe Ventricular Dysfunction: A Bridge to Recovery.	2017	Paech C and Janousek J and Wagner F and Gebauer RA	10.1007/s00246-016-1503-7	Pubmed	Excluded	No
Radial vs coccygeal artery Doppler blood pressure measurement in conscious cats.	2018	Zeugswetter FK and Tichy A and Weber K	10.1177/1098612X17740795	Pubmed	Excluded	No
Denervation of nerve terminals in renal arteries: one-year follow-up of interventional treatment of arterial hypertension.	2014	Bartu≈õ K and Sadowski J and Kapelak B and Litwinowicz R and Zajdel W and Godlewski J and Bartu≈õ M and Zmudka K and Chrapusta A and Konstanty-Kalandyk J and Wƒôgrzyn P and Sobotka PA	10.5603/KP.a2013.0357	Pubmed	Excluded	No
Developmental validation of the monSTR identity panel, a forensic STR multiplex assay for massively parallel sequencing.	2020	Silvery J and Ganschow S and Wiegand P and Tiemann C	10.1016/j.fsigen.2020.102236	Pubmed	Excluded	No
Efficacy of catheter ablation of focal sources in persistent atrial fibrillation.	2018	Takahashi Y and Yamashita S and Suzuki M and Yabe K and Hirao K	10.1111/jce.13415	Pubmed	Excluded	No
Endogenous nitric oxide derived from NOS I or II in thoracic spinal cord exerts opposing tonic modulation on sympathetic vasomotor tone via disparate mechanisms in anesthetized rats.	2016	Poon YY and Tsai CY and Cheng CD and Chang AY and Chan SH	10.1152/ajpheart.00246.2016	Pubmed	Excluded	No
A Mathematical Model for Simulation of Vasoplegic Shock and Vasopressor Therapy.	2023	Kao YM and Sampson CM and Shah SA and Salsbury JR and Tivay A and Bighamian R and Scully CG and Kinsky M and Kramer GC and Hahn JO	10.1109/TBME.2022.3222745	Pubmed	Excluded	No
Long-Term Effects of Laparoscopic Sleeve Gastrectomy and Roux-en-Y Gastric Bypass on Body Composition and Bone Mass Density.	2021	B√ºhler J and Rast S and Beglinger C and Peterli R and Peters T and Gebhart M and Meyer-Gerspach AC and W√∂lnerhanssen BK	10.1159/000512450	Pubmed	Excluded	No
Marked biological variance in endocrine and biochemical markers in childhood: establishment of pediatric reference intervals using healthy community children from the CALIPER cohort.	2013	Bailey D and Colantonio D and Kyriakopoulou L and Cohen AH and Chan MK and Armbruster D and Adeli K	10.1373/clinchem.2013.204222	Pubmed	Excluded	No
Arrhythmia and Sudden Death in Hemodialysis Patients: Protocol and Baseline Characteristics of the Monitoring in Dialysis Study.	2016	Charytan DM and Foley R and McCullough PA and Rogers JD and Zimetbaum P and Herzog CA and Tumlin JA	10.2215/CJN.09350915	Pubmed	Excluded	No
Asian management of hypertension: Current status, home blood pressure, and specific concerns in Japan.	2020	Kabutoya T and Hoshide S and Kario K	10.1111/jch.13713	Pubmed	Excluded	No
Elevated Heart Rate is Associated with Cardiac Denervation in Patients with Heart Failure: A 123-Iodine-MIBG Myocardial Scintigraphy Study.	2016	Villacorta AS and Villacorta H Junior and Souza JS and Teixeira JA and Muradas MC and Alves CR and Precht BC and Porto P and Ubaldo L and Mesquita CT and N√≥brega AC	10.5935/abc.20160166	Pubmed	Excluded	No
Subchronic exposure to titanium dioxide nanoparticles modifies cardiac structure and performance in spontaneously hypertensive rats.	2019	Rossi S and Savi M and Mazzola M and Pinelli S and Alinovi R and Gennaccaro L and Pagliaro A and Meraviglia V and Galetti M and Lozano-Garcia O and Rossini A and Frati C and Falco A and Quaini F and Bocchi L and Stilli D and Lucas S and Goldoni M and Macchi E and Mutti A and Miragoli M	10.1186/s12989-019-0311-7	Pubmed	Excluded	No
Home Telemonitoring of Patients With Type 2 Diabetes: A Meta-Analysis and Systematic Review.	2022	Zhu X and Williams M and Finuf K and Patel V and Sinvani L and Wolf-Klein G and Marziliano A and Nouryan C and Makaryus A and Zeltser R and Tortez L and Shkolnikov T and Myers A and Pekmezaris R	10.2337/ds21-0023	Pubmed	Excluded	No
Characterization of a reversible lameness model in the horse.	2014	Wilgenbusch C and McClure SR and Thomsen D and Schleining J and Riedesel D and Wang C	10.3415/VCOT-13-08-0101	Pubmed	Excluded	No
Usefulness of cardiac biomarkers for prognosis of better outcomes in chronic heart failure: Retrospective 18-year follow-up study.	2021	Charach G and Grosskopf I and Galin L and Robinson E and Hershenson R and Charach L	10.1097/MD.0000000000023464	Pubmed	Excluded	No
Demonstration of the Anatomical Tachycardia Circuit in Sinoatrial Node Reentrant Tachycardia: Analysis Using the Entrainment Method.	2020	Yamabe H and Orita Y	10.1161/JAHA.119.014472	Pubmed	Excluded	No
The inverse association of body adiposity index and bone health in the older adults: A report from a developing country.	2021	Djafari F and Eslahi M and Zandi N and Pazoki B and Reza Amini M and Shab-Bidar S	10.1111/ijcp.14718	Pubmed	Excluded	No
A critical care monitoring system for depth of anaesthesia analysis based on entropy analysis and physiological information database.	2014	Wei Q and Li Y and Fan SZ and Liu Q and Abbod MF and Lu CW and Lin TY and Jen KK and Wu SJ and Shieh JS	10.1007/s13246-014-0285-6	Pubmed	Excluded	No
[Atypical reaction to anesthesia in Duchenne/Becker muscular dystrophy].	2018	Silva HCAD and Hiray M and Vainzof M and Schmidt B and Oliveira ASB and Amaral JLGD	10.1016/j.bjan.2017.04.015	Pubmed	Excluded	No
A computational model to investigate the influence of electrode lengths on the single probe bipolar radiofrequency ablation of the liver.	2019	Cheong JKK and Yap S and Ooi ET and Ooi EH	10.1016/j.cmpb.2019.04.028	Pubmed	Excluded	No
Role of obesity on cerebral hemodynamics and cardiorespiratory responses in healthy men during repetitive incremental lifting.	2015	Cavuoto LA and Maikala RV	10.1007/s00421-015-3171-3	Pubmed	Excluded	No
The short- and long-term effects of dietary patterns on cardiometabolic health in adults aged 65 years or older: a systematic review.	2022	Luong R and Ribeiro RV and Cunningham J and Chen S and Hirani V	10.1093/nutrit/nuab032	Pubmed	Excluded	No
Clinical, respiratory, haemodynamic, and metabolic determinants of lactate in heart failure.	2019	Biegus J and Zymli≈Ñski R and Sokolski M and Gajewski P and Banasiak W and Ponikowski P	10.5603/KP.a2018.0240	Pubmed	Excluded	No
Applying Machine Learning to Daily-Life Data From the TrackYourTinnitus Mobile Health Crowdsensing Platform to Predict the Mobile Operating System Used With High Accuracy: Longitudinal Observational Study.	2020	Pryss R and Schlee W and Hoppenstedt B and Reichert M and Spiliopoulou M and Langguth B and Breitmayer M and Probst T	10.2196/15547	Pubmed	Excluded	No
A Colorimetric Dermal Tattoo Biosensor Fabricated by Microneedle Patch for Multiplexed Detection of Health-Related Biomarkers.	2021	He R and Liu H and Fang T and Niu Y and Zhang H and Han F and Gao B and Li F and Xu F	10.1002/advs.202103030	Pubmed	Excluded	No
Highly Stretchable and Strain-Insensitive Fiber-Based Wearable Electrochemical Biosensor to Monitor Glucose in the Sweat.	2019	Zhao Y and Zhai Q and Dong D and An T and Gong S and Shi Q and Cheng W	10.1021/acs.analchem.9b00152	Pubmed	Excluded	No
Termination of an unusual long RP tachycardia: What is the mechanism?	2019	Ho RT and Logue JP	10.1016/j.hrthm.2019.01.023	Pubmed	Excluded	No
Cortical Anoxic Spreading Depolarization During Cardiac Arrest is Associated with Remote Effects on Peripheral Blood Pressure and Postresuscitation Neurological Outcome.	2022	Han S and Contreras MI and Bazrafkan A and Rafi M and Dara SM and Orujyan A and Panossian A and Crouzet C and Lopour B and Choi B and Wilson RH and Akbari Y	10.1007/s12028-022-01530-2	Pubmed	Excluded	No
Effects of hemodialysis with cooled dialysate on high-sensitivity cardiac troponin I and brain natriuretic peptide.	2022	Bathish Y and Beiruti K and Safadi H and Nov AS and Bukovetzky E and Edelstein M and Halabi M and Israeli Z	10.1111/hdi.13039	Pubmed	Excluded	No
Hemodynamic Gain Index and Exercise Capacity in Heart Failure With Preserved Ejection Fraction.	2023	Morales-Oyarvide V and Richards D and Hendren NS and Michelis K and Chaikijurajai T and MacNamara JP and Sarma S and Farr MA and Drazner MH and Tang WHW and Grodin JL	10.1016/j.amjcard.2022.11.049	Pubmed	Excluded	No
BMI and All-Cause Mortality in a Population-Based Cohort in Rural South Africa.	2020	Manne-Goehler J and Baisley K and Vandormael A and B√§rnighausen T and Tanser F and Herbst K and Pillay D and Siedner MJ	10.1002/oby.23005	Pubmed	Excluded	No
Between-subjects differences of within-subject variability in repeated balance measures: consequences on the minimum detectable change.	2015	Pagnacco G and Carrick FR and Wright CH and Oggero E	10.1016/j.gaitpost.2014.09.016	Pubmed	Excluded	No
Orthostatic Changes in Hemodynamics and Cardiovascular Biomarkers in Dysautonomic Patients.	2015	Nilsson D and Sutton R and Tas W and Burri P and Melander O and Fedorowski A	10.1371/journal.pone.0128962	Pubmed	Excluded	No
How to extract clinically useful information from large amount of dialysis related stored data.	2015	Vito D and Casagrande G and Bianchi C and Costantino ML	10.1109/EMBC.2015.7319958	Pubmed	Excluded	No
Evaluating real-time effects of topical 1:1000 epinephrine in endoscopic sinus and skull-base surgery on hemodynamic parameters through intraoperative arterial line monitoring.	2017	Yim MT and Ahmed OG and Takashima M	10.1002/alr.22012	Pubmed	Excluded	No
Use of the wearable cardioverter-defibrillator (WCD) and WCD-based remote rhythm monitoring in a real-life patient cohort.	2018	Zylla MM and Hillmann HAK and Proctor T and Kieser M and Scholz E and Zitron E and Katus HA and Thomas D	10.1007/s00380-018-1181-x	Pubmed	Excluded	No
Morning-evening difference of team-handball-related short-term maximal physical performances in female team handball players.	2017	Mhenni T and Michalsik LB and Mejri MA and Yousfi N and Chaouachi A and Souissi N and Chamari K	10.1080/02640414.2016.1201212	Pubmed	Excluded	No
Bone metabolism markers are associated with neck circumference in adult Arab women.	2019	Albassam RS and Sabico S and Alnaami AM and Khattak MNK and Lei KY and Al-Daghri NM and Reginster JY and Alokail MS	10.1007/s00198-018-04830-6	Pubmed	Excluded	No
Pharmacokinetics, Pharmacodynamics, Tolerability, and Food Effect of Cenerimod, a Selective S1P‚ÇÅ Receptor Modulator in Healthy Subjects.	2017	Juif PE and Baldoni D and Reyes M and Wilbraham D and Febbraro S and Vaclavkova A and Hoch M and Dingemanse J	10.3390/ijms18122636	Pubmed	Excluded	No
Effect of a balanced Korean diet on metabolic risk factors among overweight/obese Korean adults: a randomized controlled trial.	2020	Kim SA and Shin S and Ha K and Hwang Y and Park YH and Kang MS and Joung H	10.1007/s00394-019-02141-y	Pubmed	Excluded	No
Optogenetic termination of atrial fibrillation in mice.	2018	Bruegmann T and Beiert T and Vogt CC and Schrickel JW and Sasse P	10.1093/cvr/cvx250	Pubmed	Excluded	No
Assessment of toxicological effects of blood microsampling in the vehicle dosed adult rat.	2014	Powles-Glover N and Kirk S and Wilkinson C and Robinson S and Stewart J	10.1016/j.yrtph.2014.01.001	Pubmed	Excluded	No
[Design of a Front-end Device of Heart Rate Variability Analysis System Based on Photoplethysmography].	2016	Shi L and Sun P and Pang Y and Luo Z and Wang W and Wang Y		Pubmed	Excluded	No
Multicentre evaluation of non-invasive biatrial mapping for persistent atrial fibrillation ablation: the AFACART study.	2017	Knecht S and Sohal M and Deisenhofer I and Albenque JP and Arentz T and Neumann T and Cauchemez B and Duytschaever M and Ramoul K and Verbeet T and Thorsten S and Jadidi A and Combes S and Tavernier R and Vandekerckhove Y and Ernst S and Packer D and Rostock T	10.1093/europace/euw168	Pubmed	Excluded	No
A safe, low-cost, easy-to-use 3D camera platform to assess risk of obstructed labor due to cephalopelvic disproportion.	2018	Gleason RL Jr and Yigeremu M and Debebe T and Teklu S and Zewdeneh D and Weiler M and Frank N and Tolentino L and Attia S and Dixon JB and Kwon C and Pokutta-Paskaleva A and Gleason KA	10.1371/journal.pone.0203865	Pubmed	Excluded	Yes	not using health kiosk
An automated internet behavioral weight-loss program by physician referral: a randomized controlled trial.	2015	Thomas JG and Leahey TM and Wing RR	10.2337/dc14-1474	Pubmed	Excluded	No
The Role of Disadvantaged Neighborhood Environments in the Association of John Henryism With Hypertension and Obesity.	2016	Booth JM and Jonassaint CR	10.1097/PSY.0000000000000308	Pubmed	Excluded	No
Spatiotemporal and plantar pressure patterns of 1000 healthy individuals aged 3-101 years.	2017	McKay MJ and Baldwin JN and Ferreira P and Simic M and Vanicek N and Wojciechowski E and Mudge A and Burns J	10.1016/j.gaitpost.2017.07.004	Pubmed	Excluded	No
Impact of biatrial defragmentation in patients with paroxysmal atrial fibrillation: results from a randomized prospective study.	2014	N√ºhrich JM and Steven D and Berner I and Rostock T and Hoffmann B and Servatius H and Sultan A and L√ºker J and Treszl A and Wegscheider K and Willems S	10.1016/j.hrthm.2014.06.002	Pubmed	Excluded	No
Blood Pressure Monitoring as a Digital Health Tool for Improving Diabetes Clinical Outcomes: Retrospective Real-world Study.	2022	Fundoiano-Hershcovitz Y and Bacher D and Ritholz MD and Horwitz DL and Manejwala O and Goldstein P	10.2196/32923	Pubmed	Excluded	No
SNP typing using the HID-Ion AmpliSeq‚Ñ¢ Identity Panel in a southern Chinese population.	2018	Li R and Zhang C and Li H and Wu R and Li H and Tang Z and Zhen C and Ge J and Peng D and Wang Y and Chen H and Sun H	10.1007/s00414-017-1706-3	Pubmed	Excluded	No
Effects of isoflurane, ketamine-xylazine and a combination of medetomidine, midazolam and fentanyl on physiological variables continuously measured by telemetry in Wistar rats.	2014	Albrecht M and Henke J and Tacke S and Markert M and Guth B	10.1186/s12917-014-0198-3	Pubmed	Excluded	No
Rash and neutropenia after the administration of oxaliplatin and 5-fluorouracil plus calcium folinate injection: a case report.	2020	Huang J and Jiang C and Liu Z and Zheng W and Zhu X and Huang Z	10.21037/apm-20-1321	Pubmed	Excluded	No
Evaluating the Efficiency of REPLI-g¬Æ Single Cell Kit for Trace DNA Amplification.	2019	Xu QN and Shen Q and Zhang JY and Zhang YL and Li L and Liu XL and Li CT	10.12116/j.issn.1004-5619.2019.02.015	Pubmed	Excluded	No
Feasibility and Efficacy of a Smart Mat Technology to Predict Development of Diabetic Plantar Ulcers.	2017	Frykberg RG and Gordon IL and Reyzelman AM and Cazzell SM and Fitzgerald RH and Rothenberg GM and Bloom JD and Petersen BJ and Linders DR and Nouvong A and Najafi B	10.2337/dc16-2294	Pubmed	Excluded	No
Physiological behavior during stress anticipation across different chronic stress exposure adaptive models.	2022	Popovic D and Damjanovic S and Popovic B and Kocijancic A and Labudoviƒá D and Seman S and Stojiljkoviƒá S and Tesic M and Arena R and Lasica R	10.1080/10253890.2021.2006178	Pubmed	Excluded	No
Effect of whole body vibration training on bone mineral density and bone quality in adolescents with Down syndrome: a randomized controlled trial.	2015	Matute-Llorente A and Gonz√°lez-Ag√ºero A and G√≥mez-Cabello A and Olmedillas H and Vicente-Rodr√≠guez G and Casaj√∫s JA	10.1007/s00198-015-3159-1	Pubmed	Excluded	No
[Latest Research Findings on Health Management Based on Saliva Testing].	2022	Liang XY and Du XM and Zhou XD	10.12182/20221160510	Pubmed	Excluded	No
Ballistocardiogram suppression in concurrent EEG-MRI by dynamic modeling of heartbeats.	2022	Lee HJ and Graham SJ and Kuo WJ and Lin FH	10.1002/hbm.25965	Pubmed	Excluded	No
Yeast identification by sequencing, biochemical kits, MALDI-TOF MS and rep-PCR DNA fingerprinting.	2018	Zhao Y and Tsang CC and Xiao M and Chan JFW and Lau SKP and Kong F and Xu Y and Woo PCY	10.1093/mmy/myx118	Pubmed	Excluded	No
Pharmacokinetics and Safety of the Nucleoside Analog Antiviral Drug Galidesivir Administered to Healthy Adult Subjects.	2022	Mathis A and Collins D and Dobo S and Walling DM and Sheridan WP and Taylor R	10.1002/cpdd.1037	Pubmed	Excluded	No
Technology-Enabled Self-Monitoring of Chronic Obstructive Pulmonary Disease With or Without Asynchronous Remote Monitoring: Protocol for a Randomized Controlled Trial.	2019	Stamenova V and Yang R and Engel K and Liang K and van Lieshout F and Lalingo E and Cheung A and Erwood A and Radina M and Greenwald A and Agarwal P and Sidhu A and Bhatia RS and Shaw J and Shafai R and Bhattacharyya O	10.2196/13920	Pubmed	Excluded	No
Efficacy and Safety of Intravenous Urapidil for Older Hypertensive Patients with Acute Heart Failure: A Multicenter Randomized Controlled Trial.	2017	Yang W and Zhou YJ and Fu Y and Qin J and Qin S and Chen XM and Guo JC and Wang Z and Zhan H and Li J and He JY and Hua Q	10.3349/ymj.2017.58.1.105	Pubmed	Excluded	No
Brain death: assessment, controversy, and confounding factors.	2013	Arbour RB	10.4037/ccn2013215	Pubmed	Excluded	No
The health outcomes of inflammation and obesity in patients with heart failure.	2020	Saleh ZT and Lennie TA and Darawad M and Alduraidi H and Elshatarat RA and Almansour IM and Moser DK	10.1016/j.hrtlng.2020.05.010	Pubmed	Excluded	No
Etiology of Papilledema in Patients in the Eye Clinic Setting.	2020	Crum OM and Kilgore KP and Sharma R and Lee MS and Spiegel MR and McClelland CM and Bhatti MT and Chen JJ	10.1001/jamanetworkopen.2020.6625	Pubmed	Excluded	No
[Pre- and post-orthotopic heart transplantation electrocardiogram characteristics of 998 patients].	2017	Guan HQ and Chen ZJ and Zhou Y and Liu J and Sun WX and Yuan J and Liao YH and Dong NG and Liu JP and Feng KG and Zhang Q and Zhao X and Qian C and Hu F	10.3760/cma.j.issn.0253-3758.2017.04.009	Pubmed	Excluded	No
Effect of paracetamol (acetaminophen) on body temperature in acute stroke: A meta-analysis.	2017	Fang J and Chen C and Cheng H and Wang R and Ma L	10.1016/j.ajem.2017.03.039	Pubmed	Excluded	No
[Value of cardiopulmonary exercise testing in comparing cardio-pulmonary function among patients with three kinds of pulmonary artery hypertension].	2015	Zhao Q and Liu Z and Ma X and Zhao Z and Luo Q and Gu Q and Xiong C and Zhang H and Wang Y		Pubmed	Excluded	No
Bone Health in Patients with Type 2 Diabetes Treated by Roux-En-Y Gastric Bypass and the Role of Diabetes Remission.	2019	Madsen LR and Espersen R and Ornstrup MJ and J√∏rgensen NR and Langdahl BL and Richelsen B	10.1007/s11695-019-03753-3	Pubmed	Excluded	No
Pharmacokinetics and pharmacodynamics of l-methadone in isoflurane-anaesthetized and mechanically ventilated ponies.	2021	Gittel C and Schulz-Kornas E and Sandbaumh√ºter FA and Theurillat R and Vervuert I and Larenza Menzies MP and Thormann W and Braun C	10.1016/j.vaa.2020.04.018	Pubmed	Excluded	No
[Value of preoperative pulmonary artery diastolic pressure on predicting primary graft dysfunction after bilateral lung transplantation for patients with idiopathic pulmonary fibrosis].	2017	Zhang F and Xu H and Jiang S and Li J and Lu S and Wang D and Zang Z and Pan H and Chen J	10.3760/cma.j.issn.2095-4352.2017.05.011	Pubmed	Excluded	No
Effect of Telephone-Delivered Interventions on Glycemic Control in Type 2 Diabetes Treated with Glargine Insulin.	2019	Bellido V and Bellido D and Tejera C and Carral F and Goicolea I and Soto A and Garc√≠a Almeida JM and Morales C and L√≥pez de la Torre M	10.1089/tmj.2018.0014	Pubmed	Excluded	No
The impact of changing home blood pressure monitoring cutoff from 135/85 to 130/80¬†mmHg on hypertension phenotypes.	2021	Feitosa ADM and Mota-Gomes MA and Barroso WS and Miranda RD and Barbosa ECD and Brand√£o AA and Nobre F and Mion D Jr and Amodeo C and Lima-Filho JL and Sposito AC and Nadruz W Jr	10.1111/jch.14261	Pubmed	Excluded	No
Mechatronic Support System for NOTES and Monoport Surgery - A New Approach.	2019	Feussner H and Krieger Y and Wilhelm D and Brunner S and Ostler D and Meining A and Lueth T		Pubmed	Excluded	No
JBASE: Joint Bayesian Analysis of Subphenotypes and Epistasis.	2016	Colak R and Kim T and Kazan H and Oh Y and Cruz M and Valladares-Salgado A and Peralta J and Escobedo J and Parra EJ and Kim PM and Goldenberg A	10.1093/bioinformatics/btv504	Pubmed	Excluded	No
Plasma neurofilament light chain concentration is increased in anorexia nervosa.	2019	Nilsson IAK and Millischer V and Karrenbauer VD and Jur√©us A and Salehi AM and Norring C and von Hausswolff-Juhlin Y and Schalling M and Blennow K and Bulik CM and Zetterberg H and Land√©n M	10.1038/s41398-019-0518-2	Pubmed	Excluded	No
In-Office Endoscopic Laryngeal Laser Procedures: A Patient Safety Initiative.	2018	Anderson J and Bensoussan Y and Townsley R and Kell E	10.1177/0194599818774511	Pubmed	Excluded	No
A stop-codon of the phosphodiesterase 11A gene is associated with elevated blood pressure and measures of obesity.	2016	Ohlsson T and Lindgren A and Engstr√∂m G and Jern C and Melander O	10.1097/HJH.0000000000000821	Pubmed	Excluded	No
Assessing QT/QTc interval prolongation with concentration-QT modeling for Phase I studies: impact of computational platforms, model structures and confidence interval calculation methods.	2018	Lu J and Li J and Helmlinger G and Al-Huniti N	10.1007/s10928-018-9582-0	Pubmed	Excluded	No
[PROLONGED RETAINED PLACENTA ACCRETA IN THE UTERUS AFTER VAGINAL DELIVERY (A CASE REPORT AND REVIEW OF LITERATURE)].	2015	Nashar SV and Dimitrova V and Zlatkov V and Frandeva B and Dimitrov A		Pubmed	Excluded	No
Reliability and Correlation of Static and Dynamic Foot Arch Measurement in a Healthy Pediatric Population.	2017	Scholz T and Zech A and Wegscheider K and Lezius S and Braumann KM and Sehner S and Hollander K	10.7547/16-133	Pubmed	Excluded	No
Julius Wagner-Jauregg (1857-1940): Introducing fever therapy in the treatment of neurosyphilis.	2013	Karamanou M and Liappas I and Antoniou Ch and Androutsos G and Lykouras E		Pubmed	Excluded	No
Clinical evidence on dietary supplementation with chia seed (Salvia hispanica L.): a systematic review and meta-analysis.	2018	Teoh SL and Lai NM and Vanichkulpitak P and Vuksan V and Ho H and Chaiyakunapruk N	10.1093/nutrit/nux071	Pubmed	Excluded	No
[Deep residual convolutional neural network for recognition of electrocardiogram signal arrhythmias].	2019	Li D and Zhang H and Liu Z and Huang J and Wang T	10.7507/1001-5515.201712031	Pubmed	Excluded	No
Evaluation of the ability of haemodynamic variables obtained with minimally invasive techniques to assess fluid responsiveness in endotoxaemic Beagles.	2021	Muehlestein MB and Steblaj B and Joerger FB and Briganti A and Kutter APN	10.1016/j.vaa.2021.02.008	Pubmed	Excluded	No
Cardiovascular Effects of Continuous Dexmedetomidine Infusion Without a Loading Dose in the Pediatric Intensive Care Unit.	2015	Cummings BM and Cowl AS and Yager PH and El Saleeby CM and Shank ES and Noviski N	10.1177/0885066614538754	Pubmed	Excluded	No
Antidepressant utilisation and incidence of weight gain during 10 years' follow-up: population based cohort study.	2018	Gafoor R and Booth HP and Gulliford MC	10.1136/bmj.k1951	Pubmed	Excluded	No
Determining Safe Participation in Aerobic Exercise Early After Stroke Through a Graded Submaximal Exercise Test.	2020	Inness EL and Aqui A and Foster E and Fraser J and Danells CJ and Biasin L and Brunton K and Howe JA and Poon V and Tang A and Mansfield A and Marzolini S and Oh P and Bayley M	10.1093/ptj/pzaa103	Pubmed	Excluded	No
The Relationship among Carotid Artery Remodeling, Cardiac Geometry, and Serum N-Terminal Pro-B-Type Natriuretic Peptide Level in Asymptomatic Asians: Sex-Differences and Longitudinal GEE Study.	2015	Chien CY and Liu CC and Po HL and Yen CH and Hou CJ and Kuo JY and Hung CL and Wang SS and Yeh HI and Lam CS	10.1371/journal.pone.0131440	Pubmed	Excluded	No
The role of amiodarone in contemporary management of complex cardiac arrhythmias.	2020	Mujoviƒá N and Dobrev D and Marinkoviƒá M and Russo V and Potpara TS	10.1016/j.phrs.2019.104521	Pubmed	Excluded	No
The impact of excess body fat on bone remodeling in adolescents.	2017	Mosca LN and Goldberg TBL and da Silva VN and Kurokawa CS and Rizzo ACB and da Silva CC and Dos Santos Teixeira A and Corrente JE	10.1007/s00198-016-3838-6	Pubmed	Excluded	No
Phase II randomized sham-controlled study of renal denervation for individuals with uncontrolled hypertension - WAVE IV.	2018	Schmieder RE and Ott C and Toennes SW and Bramlage P and Gertner M and Dawood O and Baumgart P and O'Brien B and Dasgupta I and Nickenig G and Ormiston J and Saxena M and Sharp ASP and Sievert H and Spinar J and Starek Z and Weil J and Wenzel U and Witkowski A and Lobo MD	10.1097/HJH.0000000000001584	Pubmed	Excluded	No
Electrophysiological and molecular mechanisms of paroxysmal atrial fibrillation.	2016	Nattel S and Dobrev D	10.1038/nrcardio.2016.118	Pubmed	Excluded	No
DNA Fingerprint Analysis of Raman Spectra Captures Global Genomic Alterations in Imatinib-Resistant Chronic Myeloid Leukemia: A Potential Single Assay for Screening Imatinib Resistance.	2021	Mojidra R and Hole A and Iwasaki K and Noothalapati H and Yamamoto T and C MK and Govekar R	10.3390/cells10102506	Pubmed	Excluded	No
Telephone-based support prolongs breastfeeding duration in obese women: a randomized trial.	2013	Carlsen EM and Kyhnaeb A and Renault KM and Cortes D and Michaelsen KF and Pryds O	10.3945/ajcn.113.059600	Pubmed	Excluded	No
Improving Assessment of Lipoprotein Profile in Type 1 Diabetes by 1H NMR Spectroscopy.	2015	Brugnara L and Mallol R and Ribalta J and Vinaixa M and Murillo S and Casserras T and Guardiola M and Vallv√© JC and Kalko SG and Correig X and Novials A	10.1371/journal.pone.0136348	Pubmed	Excluded	No
Heart Rate as a Marker of Relapse During Withdrawal of Therapy in Recovered Dilated Cardiomyopathy.	2021	Halliday BP and Vazir A and Owen R and Gregson J and Wassall R and Lota AS and Khalique Z and Tayal U and Jones RE and Hammersley D and Pantazis A and Baksi AJ and Rosen S and Pennell DJ and Cowie MR and Cleland JGF and Prasad SK	10.1016/j.jchf.2021.03.010	Pubmed	Excluded	No
Elbasvir/grazoprevir is effective and tolerable for the treatment of HCV GT1-infected patients: A real world multicenter observatory study in Taiwan.	2021	Cheng PN and Chen CY and Yu ML and Lin CC and Lin CY and Peng CY and Tseng KC and Lo CC and Tseng IH and Liu CJ	10.1016/j.jmii.2020.05.004	Pubmed	Excluded	No
Evaluation of blood pressure trajectories and outcome in critically ill children with initial hypertension on admission to Paediatric Intensive Care.	2022	Peros T and Ricciardi F and Booth J and Ray S and Peters MJ	10.1016/j.accpm.2022.101149	Pubmed	Excluded	No
Re-appraisal of the obesity paradox in heart failure: a meta-analysis of individual data.	2021	Marcks N and Aimo A and Januzzi JL Jr and Vergaro G and Clerico A and Latini R and Meessen J and Anand IS and Cohn JN and Gravning J and Ueland T and Bayes-Genis A and Lup√≥n J and de Boer RA and Yoshihisa A and Takeishi Y and Egstrup M and Gustafsson I and Gaggin HK and Eggers KM and Huber K and Tentzeris I and Ripoli A and Passino C and Sanders-van Wijk S and Emdin M and Brunner-La Rocca HP	10.1007/s00392-021-01822-1	Pubmed	Excluded	No
Effect of Dexmedetomidine on Perioperative Hemodynamics and Myocardial Protection in Thoracoscopic-Assisted Thoracic Surgery.	2021	Li H and Liu J and Shi H	10.12659/MSM.929949	Pubmed	Excluded	No
Effect of esaxerenone on nocturnal blood pressure and natriuretic peptide in different dipping phenotypes.	2022	Kario K and Ito S and Itoh H and Rakugi H and Okuda Y and Yamakawa S	10.1038/s41440-021-00756-5	Pubmed	Excluded	No
Safety, Tolerability and Pharmacokinetics of the Serotonin 5-HT6 Receptor Antagonist, HEC30654, in Healthy Chinese Subjects.	2021	Li X and Gao L and Liu J and Zhang H and Chen H and Yang L and Wu M and Li C and Zhu X and Ding Y and Sun L	10.3389/fphar.2021.726536	Pubmed	Excluded	No
Comprehensive Evaluation of Rhythm Monitoring Strategies in Screening for Atrial Fibrillation: Insights From Patients at Risk Monitored Long Term With an Implantable Loop Recorder.	2020	Diederichsen SZ and Haugan KJ and Kronborg C and Graff C and H√∏jberg S and K√∏ber L and Krieger D and Holst AG and Nielsen JB and Brandes A and Svendsen JH	10.1161/CIRCULATIONAHA.119.044407	Pubmed	Excluded	No
Muscle-Liver Substrate Fluxes in Exercising Humans and Potential Effects on Hepatic Metabolism.	2020	Hu C and Hoene M and Plomgaard P and Hansen JS and Zhao X and Li J and Wang X and Clemmesen JO and Secher NH and H√§ring HU and Lehmann R and Xu G and Weigert C	10.1210/clinem/dgz266	Pubmed	Excluded	No
Roselle for hypertension in adults.	2021	Pattanittum P and Ngamjarus C and Buttramee F and Somboonporn C	10.1002/14651858.CD007894.pub3	Pubmed	Excluded	No
Absolute and relative densities of fast-food versus other restaurants in relation to weight status: Does restaurant mix matter?	2016	Polsky JY and Moineddin R and Dunn JR and Glazier RH and Booth GL	10.1016/j.ypmed.2015.11.008	Pubmed	Excluded	No
Coronary Artery Stents.	2023	Yelamanchili VS and Hajouli S		Pubmed	Excluded	No
A catastrophic presentation of dead limb secondary to traditional bone setter's treatment in Sorong, West Papua: A case report.	2021	Luhur LJ and Dharmawan IPG and Wiguna IGLNAA	10.1016/j.ijscr.2021.106061	Pubmed	Excluded	No
Contributions to lateral balance control in ambulatory older adults.	2018	Sparto PJ and Newman AB and Simonsick EM and Caserotti P and Strotmeyer ES and Kritchevsky SB and Yaffe K and Rosano C	10.1007/s40520-017-0819-3	Pubmed	Excluded	No
Striatal dopamine transporter changes after glucose loading in humans.	2020	Pak K and Seo S and Kim K and Lee MJ and Shin MJ and Suh S and Im HJ and Park JJ and Kim SJ and Kim IJ	10.1111/dom.13872	Pubmed	Excluded	No
Comparing the usability of paediatric weight estimation methods: a simulation study.	2019	Marlow RD and Wood DLB and Lyttle MD	10.1136/archdischild-2018-314873	Pubmed	Excluded	No
Conversion of atrial dissociation with lidocaine in a dog.	2017	Thorn CL and Vezina-Audette R and Gelzer AR	10.1016/j.jvc.2017.03.006	Pubmed	Excluded	No
Impact of a nurse-led limited risk factor modification program on arrhythmia outcomes in patients with atrial fibrillation undergoing catheter ablation.	2020	Yaeger A and Keenan BT and Cash NR and Parham T and Deo R and Frankel DS and Schaller RD and Santangeli P and Nazarian S and Supple GE and Arkles J and Kumareswaran R and Hyman MC and Riley MP and Garcia FC and Lin D and Epstein AE and Callans DJ and Mora JI and Amaro A and Schwab R and Pack A and Marchlinski FE and Dixit S	10.1111/jce.14336	Pubmed	Excluded	No
Typology of "Fatigue" by Heart Rate Variability Analysis in Elite Nordic-skiers.	2015	Schmitt L and Regnard J and Parmentier AL and Mauny F and Mourot L and Coulmy N and Millet GP	10.1055/s-0035-1548885	Pubmed	Excluded	No
Sonic hedgehog N-terminal level correlates with adiponectin level and insulin resistance in adolescents.	2023	Takaya J and Tanabe Y and Kaneko K	10.1515/jpem-2022-0385	Pubmed	Excluded	No
Heart rate variability modification as a predictive factor of sudden unexpected death in epilepsy: How far are we? A systematic review and meta-analysis.	2023	Evangelista G and Dono F and Consoli S and Lanzone J and Corniello C and Russo M and Anzellotti F and Onofrj M and Vollono C and Sensi SL	10.1111/ene.15792	Pubmed	Excluded	No
Hypertension induced by chemotherapeutic and immunosuppresive agents: a new challenge.	2015	Abi Aad S and Pierce M and Barmaimon G and Farhat FS and Benjo A and Mouhayar E	10.1016/j.critrevonc.2014.08.004	Pubmed	Excluded	No
Activation Mapping With Integration of Vector and Velocity Information Improves the Ability to Identify the Mechanism and Location of Complex Scar-Related Atrial Tachycardias.	2018	Anter E and Duytschaever M and Shen C and Strisciuglio T and Leshem E and Contreras-Valdes FM and Waks JW and Zimetbaum PJ and Kumar K and Spector PS and Lee A and Gerstenfeld EP and Nakar E and Bar-Tal M and Buxton AE	10.1161/CIRCEP.118.006536	Pubmed	Excluded	No
First Clinical Experience with ONO-4232: A Randomized, Double-blind, Placebo-controlled Healthy Volunteer Study of a Novel Lusitropic Agent for Acutely Decompensated Heart Failure.	2016	Ward CL and Jamieson V and Nabata T and Sharpe J and Dozono K and Suto F and Hashimoto Y and Gussak I	10.1016/j.clinthera.2016.02.019	Pubmed	Excluded	No
Novel method for dynamic control of intracranial pressure.	2017	Luciano MG and Dombrowski SM and Qvarlander S and El-Khoury S and Yang J and Thyagaraj S and Loth F	10.3171/2016.4.JNS152457	Pubmed	Excluded	No
Automated electronic medical record sepsis detection in the emergency department.	2014	Nguyen SQ and Mwakalindile E and Booth JS and Hogan V and Morgan J and Prickett CT and Donnelly JP and Wang HE	10.7717/peerj.343	Pubmed	Excluded	No
Safety, efficacy and tolerability of a combination micronutrient and polyherbal preparation (GoutFighter (TM)) for gout: a single-arm open-label pilot study.	2020	Vu N and Thi Tam Nguyen T and Haddon Parmenter B and Thouas GA	10.1515/jcim-2019-0074	Pubmed	Excluded	No
Considerable scatter in the relationship between left atrial volume and pressure in heart failure with preserved left ventricular ejection fraction.	2020	Hoshida S and Watanabe T and Shinoda Y and Minamisaka T and Fukuoka H and Inui H and Ueno K and Yamada T and Uematsu M and Yasumura Y and Nakatani D and Suna S and Hikoso S and Higuchi Y and Sakata Y	10.1038/s41598-019-56581-x	Pubmed	Excluded	No
Effects of total fat intake on body fatness in adults.	2020	Hooper L and Abdelhamid AS and Jimoh OF and Bunn D and Skeaff CM	10.1002/14651858.CD013636	Pubmed	Excluded	No
Heat tolerance and the validity of occupational heat exposure limits in women during moderate-intensity work.	2022	Notley SR and Akerman AP and Friesen BJ and Poirier MP and McCourt E and Flouris AD and Kenny GP	10.1139/apnm-2022-0003	Pubmed	Excluded	No
Single systemic right ventricle longitudinal strain: Intravendor reproducibility and intervendor agreement in children.	2021	Colquitt JL and Wilkinson JC and Liu AM and Pignatelli RH and Loar RW	10.1111/echo.14985	Pubmed	Excluded	No
Onasemnogene abeparvovec gene therapy for symptomatic infantile-onset spinal muscular atrophy in patients with two copies of SMN2 (STR1VE): an open-label, single-arm, multicentre, phase 3 trial.	2021	Day JW and Finkel RS and Chiriboga CA and Connolly AM and Crawford TO and Darras BT and Iannaccone ST and Kuntz NL and Pe√±a LDM and Shieh PB and Smith EC and Kwon JM and Zaidman CM and Schultz M and Feltner DE and Tauscher-Wisniewski S and Ouyang H and Chand DH and Sproule DM and Macek TA and Mendell JR	10.1016/S1474-4422(21)00001-6	Pubmed	Excluded	No
Berberine for the treatment of hypertension: A systematic review.	2021	Suadoni MT and Atherton I	10.1016/j.ctcp.2020.101287	Pubmed	Excluded	No
The arterial blood pressure associated with terminal cardiovascular collapse in critically ill patients: a retrospective cohort study.	2014	Brunauer A and Kok√∂fer A and Bataar O and Gradwohl-Matis I and Dankl D and D√ºnser MW	10.1186/s13054-014-0719-2	Pubmed	Excluded	No
Shock efficacy of the entirely subcutaneous defibrillator for termination of spontaneous ventricular fibrillation in Brugada syndrome.	2013	De Maria E and Cappelli S and Cappato R	10.1016/j.hrthm.2013.08.008	Pubmed	Excluded	No
A feasibility study of noninvasive ablation of ventricular tachycardia using high-intensity focused ultrasound.	2018	L√º F and Huang W and Benditt DG	10.1111/jce.13459	Pubmed	Excluded	No
Participant Experiences of a COVID-19 Virtual Clinical Study Using the Current Health Remote Monitoring Platform: Case Study and Qualitative Analysis.	2022	Pugmire J and Lever Taylor J and Wilkes M and Wolfberg A and Zahradka N	10.2196/37567	Pubmed	Excluded	No
Cardioversion of Atrial Fibrillation (RHYTHM-AF) International Registry in Poland.	2014	Kiliszek M and Opolski G and W≈Çodarczyk P and DƒÖbrowski R and Ponikowski P	10.5603/CJ.a2014.0018	Pubmed	Excluded	No
Skin-Integrated Devices with Soft, Holey Architectures for Wireless Physiological Monitoring, With Applications in the Neonatal Intensive Care Unit.	2021	Kwak SS and Yoo S and Avila R and Chung HU and Jeong H and Liu C and Vogl JL and Kim J and Yoon HJ and Park Y and Ryu H and Lee G and Kim J and Koo J and Oh YS and Kim S and Xu S and Zhao Z and Xie Z and Huang Y and Rogers JA	10.1002/adma.202103974	Pubmed	Excluded	No
Validity of a novel wristband tonometer for measuring central hemodynamics and augmentation index.	2014	Beck DT and Martin JS and Nichols WW and Gurovich AN and Braith RW	10.1093/ajh/hpt300	Pubmed	Excluded	No
Heart rate variability to assess ventilatory threshold in ski-mountaineering.	2015	Cassirame J and Tordi N and Fabre N and Duc S and Durand F and Mourot L	10.1080/17461391.2014.957729	Pubmed	Excluded	No
Factors related to and economic implications of inhospital death in German lung cancer patients - results of a Nationwide health insurance claims data based study.	2018	Deckert K and Walter J and Schwarzkopf L	10.1186/s12913-018-3599-3	Pubmed	Excluded	No
Maternal type 1collagen N-terminal telopeptide levels in severe hyperemesis gravidarum.	2018	Sahin E and Madendag Y and Eraslan Sahin M and Tayyar AT and Col Madendag I and Gozukucuk M and Karakukcu C and Acmaz G and Muderris II	10.1186/s12884-018-2149-7	Pubmed	Excluded	No
Pre-pregnancy BMI, gestational weight gain and breast-feeding: a cohort study in China.	2017	Tao XY and Huang K and Yan SQ and Zuo AZ and Tao RW and Cao H and Gu CL and Tao FB	10.1017/S1368980016003165	Pubmed	Excluded	No
Correlation analysis between risk factors, BMD and serum osteocalcin, CatheK, PINP, Œ≤-crosslaps, TRAP, lipid metabolism and BMI in 128 patients with postmenopausal osteoporotic fractures.	2022	Jia L and Cheng M	10.26355/eurrev_202211_30147	Pubmed	Excluded	No
Leapfrogging with technology: introduction of a monitoring platform to support a large-scale Ebola vaccination program in Rwanda.	2021	Mc Kenna P and Masyn S and Willems A and De Paepe A and Rutten R and Mazarati JB and Sayinzoga F and Karita E and Nduwamungu JN and Mazzei A and Nyombayire J and Ingabire R and Amponsah M and Egoeh SG and Ezeanochie N	10.1080/21645515.2021.1920872	Pubmed	Excluded	No
ULTRASOUND DIAGNOSIS OF MACROSOMIA AMONG WOMEN WITH GESTATIONAL DIABETES - REVIEW OF THE LITERATURE.	2022	Lovriƒá B and ≈†ijanoviƒá S and Zmijanoviƒá I and Juriƒá G and Juras J	10.20471/acc.2022.61.01.12	Pubmed	Excluded	No
Online platform for healthy weight loss in adults with overweight and obesity - the "POEmaS" project: a randomized controlled trial.	2018	Beleigoli AM and Queiroz de Andrade A and Haueisen Diniz MF and Alvares RS and Ribeiro AL	10.1186/s12889-018-5882-y	Pubmed	Excluded	No
Alterations in the metabolic and cardiorespiratory response to exercise in Huntington's Disease.	2018	Steventon JJ and Collett J and Furby H and Hamana K and Foster C and O'Callaghan P and Dennis A and Armstrong R and N√©meth AH and Rosser AE and Murphy K and Quinn L and Busse M and Dawes H	10.1016/j.parkreldis.2018.04.014	Pubmed	Excluded	No
Home blood pressure telemonitoring for improving blood pressure control in middle-aged and elderly patients with hypertension.	2021	Yue J and Yang X and Wang B and Hu H and Fu H and Gao Y and Sun G	10.1111/jch.14341	Pubmed	Excluded	No
Diabetes Mellitus Type 2 Patients with Abdominal Obesity Are Prone to Osteodysfunction: A Cross-Sectional Study.	2023	Guo H and An Z and Wang N and Ge S and Cai J and Yu S and Zhou Y and Ying R and Zha K and Gu T and Zhao Y and Lu Y	10.1155/2023/3872126	Pubmed	Excluded	No
Association between handgrip strength, balance, and knee flexion/extension strength in older adults.	2018	Alonso AC and Ribeiro SM and Luna NMS and Peterson MD and Bocalini DS and Serra MM and Brech GC and Greve JMD and Garcez-Leme LE	10.1371/journal.pone.0198185	Pubmed	Excluded	No
Multimodal Web-Based Intervention for Cancer-Related Cognitive Impairment in Breast Cancer Patients: Cog-Stim Feasibility Study Protocol.	2021	Binarelli G and Lange M and Dos Santos M and Grellard JM and Lelaidier A and Tron L and Lefevre Arbogast S and Clarisse B and Joly F	10.3390/cancers13194868	Pubmed	Excluded	No
Effects of a long-term lifestyle modification programme on peripheral neuropathy in overweight or obese adults with type 2 diabetes: the Look AHEAD study.	2017		10.1007/s00125-017-4253-z	Pubmed	Excluded	No
Association Between Visceral Adipose Tissue and Estradiol with Bone Health among Obese Women with Metabolic Syndrome.	2020	E Hassan N and A El-Masry S and S M El-Saeed G and Al-Tohamy M and H Thabet E and Aly MM and Mohsen M and Khalil A	10.3923/pjbs.2020.1237.1244	Pubmed	Excluded	No
Metagenomic characterization of the maternal prenatal gastrointestinal microbiome by pregravid BMI.	2023	Dreisbach C and Alhusen J and Prescott S and Dudley D and Trinchieri G and Siega-Riz AM	10.1002/oby.23659	Pubmed	Excluded	No
The effect of combining therapeutic drug monitoring of antihypertensive drugs with personalised feedback on adherence and resistant hypertension: the (RHYME-RCT) trial protocol of a multi-centre randomised controlled trial.	2023	Peeters LEJ and Kappers MHW and Boersma E and Massey EK and van Dijk L and van Gelder T and Koch BCP and Versmissen J	10.1186/s12872-023-03114-0	Pubmed	Excluded	No
Smartphone-Based Remote Monitoring for Chronic Heart Failure: Mixed Methods Analysis of User Experience From Patient and Nurse Perspectives.	2023	Auton A and Zaman S and Padayachee Y and Samways JW and Quaife NM and Sweeney M and Tenorio I and Linton NWF and Cole GD and Peters NS and Mayet J and Barton C and Plymen C	10.2196/44630	Pubmed	Excluded	No
Parallel radiofrequency transmission at 3 tesla to improve safety in bilateral implanted wires in a heterogeneous model.	2017	McElcheran CE and Yang B and Anderson KJT and Golestanirad L and Graham SJ	10.1002/mrm.26622	Pubmed	Excluded	No
A comprehensive assessment of multi-system responses to a renal inoculation of uropathogenic E. coli in swine.	2020	Tiba MH and McCracken BM and Dickson RP and Nemzek JA and Colmenero CI and Leander DC and Flott TL and Daniels RC and Konopka KE and VanEpps JS and Stringer KA and Ward KR	10.1371/journal.pone.0243577	Pubmed	Excluded	No
Plasma C-terminal proEndothelin-1 (CTproET-1) is affected by age, renal function, left atrial size and diastolic blood pressure in healthy subjects.	2014	Bhandari SS and Davies JE and Struck J and Ng LL	10.1016/j.peptides.2013.12.001	Pubmed	Excluded	No
Physiologically based cord clamping for infants ‚â•32+0 weeks gestation: A randomised clinical trial and reference percentiles for heart rate and oxygen saturation for infants ‚â•35+0 weeks gestation.	2022	Badurdeen S and Davis PG and Hooper SB and Donath S and Santomartino GA and Heng A and Zannino D and Hoq M and Omar F Kamlin C and Kane SC and Woodward A and Roberts CT and Polglase GR and Blank DA	10.1371/journal.pmed.1004029	Pubmed	Excluded	No
Numerical simulation of blood flow and pressure drop in the pulmonary arterial and venous circulation.	2014	Qureshi MU and Vaughan GD and Sainsbury C and Johnson M and Peskin CS and Olufsen MS and Hill NA	10.1007/s10237-014-0563-y	Pubmed	Excluded	No
Competency Based Approach to Community Health (COACH): The methods of a family-centered, community-based, individually adaptive obesity randomized trial for pre-school child-parent pairs.	2018	Heerman WJ and Burgess LE and Escarfuller J and Teeters L and Slesur L and Liu J and Qi A and Samuels LR and Singer-Gabella M	10.1016/j.cct.2018.08.006	Pubmed	Excluded	No
Massive Hemorrhage Facial Fracture Patient Treated by Embolization.	2016	Kim MH and Yoo JH and Kim SS and Yang WS	10.7181/acfs.2016.17.1.28	Pubmed	Excluded	No
Local impedance guides catheter ablation in patients with ventricular tachycardia.	2020	M√ºnkler P and Gunawardene MA and Jungen C and Klatt N and Schwarzl JM and Akbulak R√ñ and Dinshaw L and Hartmann J and Jularic M and Kahle AK and Riedel R and Merbold L and Eickholt C and Willems S and Meyer C	10.1111/jce.14269	Pubmed	Excluded	No
Development and validation of the VISAGE AmpliSeq basic tool to predict appearance and ancestry from DNA.	2020	Xavier C and de la Puente M and Mosquera-Miguel A and Freire-Aradas A and Kalamara V and Vidaki A and E Gross T and Revoir A and Po≈õpiech E and Kartasi≈Ñska E and Sp√≥lnicka M and Branicki W and E Ames C and M Schneider P and Hohoff C and Kayser M and Phillips C and Parson W	10.1016/j.fsigen.2020.102336	Pubmed	Excluded	No
A comprehensive survey of genetic variation in 20,691 subjects from four large cohorts.	2017	Lindstr√∂m S and Loomis S and Turman C and Huang H and Huang J and Aschard H and Chan AT and Choi H and Cornelis M and Curhan G and De Vivo I and Eliassen AH and Fuchs C and Gaziano M and Hankinson SE and Hu F and Jensen M and Kang JH and Kabrhel C and Liang L and Pasquale LR and Rimm E and Stampfer MJ and Tamimi RM and Tworoger SS and Wiggs JL and Hunter DJ and Kraft P	10.1371/journal.pone.0173997	Pubmed	Excluded	No
Long-term treatment of pulmonary arterial hypertension with macitentan in Japanese patients.	2020	Tahara N and Dobashi H and Fukuda K and Funauchi M and Hatano M and Ikeda S and Joho S and Kihara Y and Kondo T and Matsushita M and Minamino T and Nakanishi N and Okano Y and Ozaki Y and Saji T and Sakai S and Tanabe N and Watanabe H and Yamada H and Yoshioka K and Hatta M and Sasayama S	10.1080/03007995.2020.1756234	Pubmed	Excluded	No
Metabolomic Fingerprinting in Various Body Fluids of a Diet-Controlled Clinical Smoking Cessation Study Using a Validated GC-TOF-MS Metabolomics Platform.	2017	Goettel M and Niessner R and Mueller D and Scherer M and Scherer G and Pluym N	10.1021/acs.jproteome.7b00128	Pubmed	Excluded	No
ICU physicians' and nurses' perceptions of terminal extubation and terminal weaning: a self-questionnaire study.	2016	Cottereau A and Robert R and le Gouge A and Adda M and Audibert J and Barbier F and Bardou P and Bourcier S and Boyer A and Brenas F and Canet E and Da Silva D and Das V and Desachy A and Devaquet J and Embriaco N and Eon B and Feissel M and Friedman D and Ganster F and Garrouste-Orgeas M and Grillet G and Guisset O and Guitton C and Hamidfar-Roy R and Hyacinthe AC and Jochmans S and Lion F and J…	10.1007/s00134-016-4373-9	Pubmed	Excluded	No
Autonomic and Renal Alterations in the Offspring of Sleep-Restricted Mothers During Late Pregnancy.	2016	Raimundo JR and Bergamaschi CT and Campos RR and Palma BD and Tufik S and Gomes GN	10.6061/clinics/2016(09)07	Pubmed	Excluded	No
Cord Blood Metabolome Is Highly Associated with Birth Weight, but Less Predictive for Later Weight Development.	2017	Hellmuth C and Uhl O and Standl M and Demmelmair H and Heinrich J and Koletzko B and Thiering E	10.1159/000453001	Pubmed	Excluded	No
Reduced Graphene Oxide-Polypyrrole Aerogel-Based Coaxial Heterogeneous Microfiber Enables Ultrasensitive Pressure Monitoring of Living Organisms.	2021	Jiang Q and Ma X and Chai Y and Ma H and Tang F and Hua K and Chen R and Jin Z and Wang X and Ji J and Yang X and Li R and Lian H and Xue M	10.1021/acsami.0c19949	Pubmed	Excluded	No
Surgery for Ventricular Tachycardia.	2021	Lawrie GM	10.14797/TESU5314	Pubmed	Excluded	No
Arrhythmia Classification Based on Multi-Domain Feature Extraction for an ECG Recognition System.	2016	Li H and Yuan D and Wang Y and Cui D and Cao L	10.3390/s16101744	Pubmed	Excluded	Yes	not using health kiosk
Development of a translational model to screen medications for cocaine use disorder II: Choice between intravenous cocaine and money in humans.	2016	Lile JA and Stoops WW and Rush CR and Negus SS and Glaser PE and Hatton KW and Hays LR	10.1016/j.drugalcdep.2016.05.022	Pubmed	Excluded	No
Flamingo-Optimization-Based Deep Convolutional Neural Network for IoT-Based Arrhythmia Classification.	2023	Kumar A and Kumar M and Mahapatra RP and Bhattacharya P and Le TT and Verma S and Kavita and Mohiuddin K	10.3390/s23094353	Pubmed	Excluded	No
[Distribution characteristics of blood pressure in Hainan centenarians].	2021	Li J and Wang SS and Yang SS and Tai PG and Kou FY and Zhao YL and Jia WP and Cao WZ and Han K and Luan FX and Zhou DF and Zhang SB and Liu L and Zhu Q and Ning CX and Liu M and He Y	10.3760/cma.j.cn112338-20200424-00641	Pubmed	Excluded	No
Relationship between fluid status as assessed by bioimpedance analysis and NT-pro BNP, blood pressure and left ventricular mass index in hemodialysis patients.	2014	Yilmaz Z and Yildirim Y and Aydin FY and Aydin E and Kadiroglu AK and Yilmaz ME and Ulgen MS and Yildiz A	10.7417/CT.2014.1672	Pubmed	Excluded	No
Continuous administration of landiolol reduced QT dispersion in postoperative patients.	2014	Suzuki K and Numaguchi A and Adachi YU and Obata Y and Hatano T and Ejima T and Sato S and Matsuda N	10.1016/j.jclinane.2014.01.017	Pubmed	Excluded	No
Effects of focal impulse and rotor modulation-guided ablation on atrial arrhythmia termination and inducibility: Impact on outcomes after treatment of persistent atrial fibrillation.	2019	Kirzner JM and Raelson CA and Liu CF and Thomas G and Ip JE and Lerman BB and Markowitz SM and Cheung JW	10.1111/jce.14240	Pubmed	Excluded	No
Inter-vendor comparison of left atrial strain using layer specific strain analysis.	2021	Ferkh A and Stefani L and Trivedi SJ and Brown P and Byth K and Pathan F and Thomas L	10.1007/s10554-020-02114-x	Pubmed	Excluded	No
Incidence rates, correlates, and prognosis of electrocardiographic P-wave abnormalities - a nationwide population-based study.	2017	Lehtonen AO and Lang√©n VL and Puukka PJ and K√§h√∂nen M and Nieminen MS and Jula AM and Niiranen TJ	10.1016/j.jelectrocard.2017.07.004	Pubmed	Excluded	No
Smart Vest for Respiratory Rate Monitoring of COPD Patients Based on Non-Contact Capacitive Sensing.	2018	Naranjo-Hern√°ndez D and Talaminos-Barroso A and Reina-Tosina J and Roa LM and Barbarov-Rostan G and Cejudo-Ramos P and M√°rquez-Mart√≠n E and Ortega-Ruiz F	10.3390/s18072144	Pubmed	Excluded	No
Pharmacokinetics and pharmacodynamics of buprenorphine and sustained-release buprenorphine after administration to adult alpacas.	2017	Dooley SB and Aarnes TK and Lakritz J and Lerche P and Bednarski RM and Hubbell JA	10.2460/ajvr.78.3.321	Pubmed	Excluded	No
Development and Validation of a Population-Pharmacokinetic Model for Rurioctacog Alfa Pegol (Adynovate(¬Æ)): A Report on Behalf of the WAPPS-Hemo Investigators Ad Hoc Subgroup.	2020	Chelle P and Yeung CHT and Croteau SE and Lissick J and Balasa V and Ashburner C and Park YS and Bonanad S and Meg√≠as-Vericat JE and Nagao A and Wynn T and Corrales-Medina F and Tran H and Sharathkumar A and Chitlur M and Sarmiento S and Edginton A and Iorio A	10.1007/s40262-019-00809-6	Pubmed	Excluded	No
High-Throughput Analysis of Optical Mapping Data Using ElectroMap.	2019	O'Shea C and Holmes AP and Yu TY and Winter J and Wells SP and Parker BA and Fobian D and Johnson DM and Correia J and Kirchhof P and Fabritz L and Rajpoot K and Pavlovic D	10.3791/59663	Pubmed	Excluded	No
PREGNANCY OUTCOME IN GESTATIONAL DIABETES COMPARED TO BODY MASS INDEX.	2019	Saboloviƒá Rudman S and Djakoviƒá I and Gall V and Djakoviƒá ≈Ω and Ko≈°ec V	10.20471/acc.2019.58.01.05	Pubmed	Excluded	No
Individualized ablation strategy to treat persistent atrial fibrillation: Core-to-boundary approach guided by charge-density mapping.	2021	Shi R and Chen Z and Pope MTB and Zaman JAB and Debney M and Marinelli A and Boyalla V and Sathishkumar A and Karim N and Cantor E and Valli H and Haldar S and Jones DG and Hussain W and Markides V and Betts TR and Wong T	10.1016/j.hrthm.2021.02.014	Pubmed	Excluded	No
Risk of cardiac arrhythmias after electrical accident: a single-center study of 480 patients.	2019	Pilecky D and Vamos M and Bogyi P and Muk B and Stauder D and Racz H and Nyolczas N and Duray GZ and Zacher G and Zima E	10.1007/s00392-019-01420-2	Pubmed	Excluded	No
A Smart Service Platform for Cost Efficient Cardiac Health Monitoring.	2020	Faust O and Lei N and Chew E and Ciaccio EJ and Acharya UR	10.3390/ijerph17176313	Pubmed	Excluded	Yes	Review Article
Application of Hurst exponents to assess atrial reverse remodeling in paroxysmal atrial fibrillation.	2015	Juli√°n M and Alcaraz R and Rieta JJ	10.1088/0967-3334/36/11/2231	Pubmed	Excluded	No
Maternal Body Mass Index and Gestational Weight Gain and Their Association with Pregnancy Complications and Perinatal Conditions.	2019	Simko M and Totka A and Vondrova D and Samohyl M and Jurkovicova J and Trnka M and Cibulkova A and Stofko J and Argalasova L	10.3390/ijerph16101751	Pubmed	Excluded	No
[Approximation of mathematical scanning simulation data and clinical results f radiofrequency ablation of perimitral atrial flutter. Condition of existence of perimitral atrial flutter].	2014	Mazurov ME and Ardashev AV and Zheliakov EG and Kaliuzhnyƒ≠ I and Fin'ko VA and Belenkov IuN	10.18565/cardio.2014.4.39-45	Pubmed	Excluded	No
Heart rate dependency of JT interval sections.	2017	Hnatkova K and Johannesen L and Vicente J and Malik M	10.1016/j.jelectrocard.2017.08.005	Pubmed	Excluded	No
Is downstream cardiac testing required in patients with reduced functional capacity and otherwise negative exercise stress test? A single center observational study.	2019	Whitman M and Sabapathy S and Jenkins C and Adams L	10.5603/CJ.a2018.0099	Pubmed	Excluded	No
Pharmacokinetics, Safety, and Tolerability Following Single and Multiple Doses of Pibrentasvir in a First-in-Human Study.	2018	Lin CW and Dutta S and Asatryan A and Wang H and Clifton J 2nd and Campbell A and Liu W	10.1002/cpdd.350	Pubmed	Excluded	No
Effect of Prophylactic Negative Pressure Wound Therapy vs Standard Wound Dressing on Surgical-Site Infection in Obese Women After Cesarean Delivery: A Randomized Clinical Trial.	2020	Tuuli MG and Liu J and Tita ATN and Longo S and Trudell A and Carter EB and Shanks A and Woolfolk C and Caughey AB and Warren DK and Odibo AO and Colditz G and Macones GA and Harper L	10.1001/jama.2020.13361	Pubmed	Excluded	No
Report of a patient with refractory atrial tachycardia whose heart rate was controlled using ivabradine.	2022	Zhao L and He R and Liu Y and She F and Xie Y and Zhang P	10.1177/03000605221081727	Pubmed	Excluded	No
Automatic Measurement of Venous Pressure Using B-Mode Ultrasound.	2016	Crimi A and Makhinya M and Baumann U and Thalhammer C and Szekely G and Goksel O	10.1109/TBME.2015.2455953	Pubmed	Excluded	No
Ablating Atrial Fibrillation: Customizing Lesion Sets Guided by Rotor Mapping.	2015	Zaman JA and Narayan SM	10.14797/mdcj-11-2-76	Pubmed	Excluded	No
Safety, tolerability, pharmacokinetics, and pharmacodynamics of the novel Œ≥-secretase modulator, E2212, in healthy human subjects.	2014	Yu Y and Logovinsky V and Schuck E and Kaplow J and Chang MK and Miyagawa T and Wong N and Ferry J	10.1002/jcph.249	Pubmed	Excluded	No
Trends in Heart Rate and Heart Rate Variability During Pregnancy and the 3-Month Postpartum Period: Continuous Monitoring in a Free-living Context.	2022	Sarhaddi F and Azimi I and Axelin A and Niela-Vilen H and Liljeberg P and Rahmani AM	10.2196/33458	Pubmed	Excluded	No
The DREAM Initiative: study protocol for a randomized controlled trial testing an integrated electronic health record and community health worker intervention to promote weight loss among South Asian patients at risk for diabetes.	2019	Lim S and Wyatt LC and Mammen S and Zanowiak JM and Mohaimin S and Goldfeld KS and Shelley D and Gold HT and Islam NS	10.1186/s13063-019-3711-y	Pubmed	Excluded	No
Refractoriness to subcutaneous implantable cardioverter defibrillator after frequent therapies for ventricular fibrillation storms in a Brugada syndrome case.	2020	Nakao Y and Suenari K and Yamashiro K and Nakagawa H and Shiode N	10.1186/s12872-020-01405-4	Pubmed	Excluded	No
Biomarkers levels and brachial and central blood pressure during the subacute phase of lacunar stroke and other ischemic stroke subtypes.	2020	G√≥mez-Choco M and Garc√≠a-S√°nchez SM and Font M√Ä and Mengual JJ and Blanch P and Castellanos P and Cort√©s-Fern√°ndez MS and Mart√≠n-Castillejos C and Lleixa M and Mart√≠n-Baranera M and Armario P	10.1038/s41371-019-0233-8	Pubmed	Excluded	No
Effect of Intensive Blood Pressure Control on Troponin and Natriuretic Peptide Levels: Findings From SPRINT.	2023	Berry JD and Chen H and Nambi V and Ambrosius WT and Ascher SB and Shlipak MG and Ix JH and Gupta R and Killeen A and Toto RD and Kitzman DW and Ballantyne CM and de Lemos JA	10.1161/CIRCULATIONAHA.122.059960	Pubmed	Excluded	No
Effects of acyl-coenzyme A binding protein (ACBP)/diazepam-binding inhibitor (DBI) on body mass index.	2021	Joseph A and Chen H and Anagnostopoulos G and Mont√©gut L and Lafarge A and Moti√±o O and Castedo M and Maiuri MC and Cl√©ment K and Terrisse S and Martin AL and Vaz-Luis I and Andre F and Grundler F and de Toledo FW and Madeo F and Zitvogel L and Goldwasser F and Blanchet B and Fumeron F and Roussel R and Martins I and Kroemer G	10.1038/s41419-021-03864-9	Pubmed	Excluded	No
Tensin 1 (TNS1) is a modifier gene for low body mass index (BMI) in homozygous [F508del]CFTR patients.	2021	Walton NI and Zhang X and Soltis AR and Starr J and Dalgard CL and Wilkerson MD and Conrad D and Pollard HB	10.14814/phy2.14886	Pubmed	Excluded	No
Wearables in Medicine.	2018	Yetisen AK and Martinez-Hurtado JL and √únal B and Khademhosseini A and Butt H	10.1002/adma.201706910	Pubmed	Excluded	No
Treatment outcomes of adenotonsillectomy for children with obstructive sleep apnea: a prospective longitudinal study.	2014	Huang YS and Guilleminault C and Lee LA and Lin CH and Hwang FM	10.5665/sleep.3310	Pubmed	Excluded	No
Pharmacokinetic and Safety Profile of the Novel HIV Nonnucleoside Reverse Transcriptase Inhibitor MK-8507 in Adults without HIV.	2021	Ankrom W and Jackson Rudd D and Schaeffer A and Panebianco D and Friedman EJ and Tomek C and Stoch SA and Iwamoto M	10.1128/AAC.00935-21	Pubmed	Excluded	No
Characteristics of Deaths Among Individuals in US Immigration and Customs Enforcement Detention Facilities, 2011-2018.	2021	Grassini M and Terp S and Fischer B and Ahmed S and Ross M and Frenzen N and Burner E and Parmar P	10.1001/jamanetworkopen.2021.16019	Pubmed	Excluded	No
Comparison of 2 weight-loss diets of different protein content on bone health: a randomized trial.	2013	Jesudason D and Nordin BC and Keogh J and Clifton P	10.3945/ajcn.113.058586	Pubmed	Excluded	No
Breaking bad (news) death-telling in the emergency department.	2015	Bogle AM and Go S		Pubmed	Excluded	No
Increased resting heart rate and prognosis in treatment-na√Øve unselected cancer patients: results from a prospective observational study.	2020	Anker MS and Frey MK and Goliasch G and Bartko PE and Prausm√ºller S and Gisslinger H and Kornek G and Strunk G and Raderer M and Zielinski C and H√ºlsmann M and Pavo N	10.1002/ejhf.1782	Pubmed	Excluded	No
Reducing barriers to trauma inquiry in substance use disorder treatment - a cluster-randomized controlled trial.	2019	Lotzin A and Buth S and Sehner S and Hiller P and Pawils S and Metzner F and Read J and H√§rter M and Sch√§fer I	10.1186/s13011-019-0211-8	Pubmed	Excluded	No
Heart rate variability biofeedback therapy and graded exercise training in management of chronic fatigue syndrome: An exploratory pilot study.	2017	Windthorst P and Mazurak N and Kuske M and Hipp A and Giel KE and Enck P and Nie√ü A and Zipfel S and Teufel M	10.1016/j.jpsychores.2016.11.014	Pubmed	Excluded	No
Identifying and classifying anthropometric indicator for cardiovascular risk and coronary artery calcification: a protocol for a scoping review study.	2019	Frehner C and Cunha NM and Nagano FEZ and Almeida CCB and Junior EL	10.1136/bmjopen-2019-031993	Pubmed	Excluded	No
Endothelial Retargeting of AAV9 In Vivo.	2022	Bozoglu T and Lee S and Ziegler T and Jurisch V and Maas S and Baehr A and Hinkel R and Hoenig A and Hariharan A and Kim CI and Decker S and Sami H and Koppara T and Oellinger R and M√ºller OJ and Frank D and Megens R and Nelson P and Weber C and Schnieke A and Sperandio M and Santamaria G and Rad R and Moretti A and Laugwitz KL and Soehnlein O and Ogris M and Kupatt C	10.1002/advs.202103867	Pubmed	Excluded	No
Understanding the use of the National Early Warning Score 2 in acute care settings: a realist review protocol.	2022	Treacy M and Wong G and Odell M and Roberts N	10.1136/bmjopen-2022-062154	Pubmed	Excluded	No
Prehospital triage of patients with acute cardiac complaints: study protocol of HART-c, a multicentre prospective study.	2021	de Koning E and Biersteker TE and Beeres S and Bosch J and Backus BE and Kirchhof CJ and Alizadeh Dehnavi R and Silvius HA and Schalij M and Boogers MJ	10.1136/bmjopen-2020-041553	Pubmed	Excluded	No
Implementing DASH-Aligned Meals and Self-Measured Blood Pressure to Reduce Hypertension at Senior Centers: A RE-AIM Analysis.	2022	Hashemi-Arend A and Vasquez KS and Guishard D and Naji M and Ronning A and George-Alexander G and Vasquez D and Sylvester C and Pagano W and Khalida C and Coffran C and Ezeonu T and Fofana K and Bielopolski D and Vaughan R and Qureshi A and Tobin JN and Kost RG	10.3390/nu14224890	Pubmed	Excluded	No
Effects of glucose and blood pressure reduction on subclinical cardiac damage: Results from ADVANCE.	2022	Juraschek SP and Wang D and McEvoy JW and Harrap S and Harris K and Mancia G and Marre M and Neal B and Patel A and Poulter NR and Williams B and Chalmers J and Woodward M and Selvin E	10.1016/j.ijcard.2022.04.044	Pubmed	Excluded	No
Smartphone and Mobile Health Apps for Tinnitus: Systematic Identification, Analysis, and Assessment.	2020	Mehdi M and Stach M and Riha C and Neff P and Dode A and Pryss R and Schlee W and Reichert M and Hauck FJ	10.2196/21767	Pubmed	Excluded	No
The suprachiasmatic nucleus is part of a neural feedback circuit adapting blood pressure response.	2014	Buijs FN and Cazarez F and Basualdo MC and Scheer FA and Perusqu√≠a M and Centurion D and Buijs RM	10.1016/j.neuroscience.2014.02.018	Pubmed	Excluded	No
Severe hypertension in China: results from the China PEACE million persons project.	2021		10.1097/HJH.0000000000002675	Pubmed	Excluded	No
Efficacy and safety of bisoprolol fumarate compared with carvedilol in Japanese patients with chronic heart failure: results of the randomized, controlled, double-blind, Multistep Administration of bisoprolol IN Chronic Heart Failure II (MAIN-CHF II) study.	2014	Hori M and Nagai R and Izumi T and Matsuzaki M	10.1007/s00380-013-0340-3	Pubmed	Excluded	No
Physical Activity Behavior Change Driven by Engagement With an Incentive-Based App: Evaluating the Impact of Sweatcoin.	2019	Elliott M and Eck F and Khmelev E and Derlyatka A and Fomenko O	10.2196/12445	Pubmed	Excluded	No
Evaluation of convolutional neural network for recognizing uterine contractions with electrohysterogram.	2019	Hao D and Peng J and Wang Y and Liu J and Zhou X and Zheng D	10.1016/j.compbiomed.2019.103394	Pubmed	Excluded	No
Cardiac pathology 6 months after hospitalization for COVID-19 and association with the acute disease severity.	2021	Myhre PL and Heck SL and Skranes JB and Prebensen C and Jonassen CM and Berge T and Mecinaj A and Melles W and Einvik G and Ingul CB and Tveit A and Berdal JE and R√∏sj√∏ H and Lyngbakken MN and Omland T	10.1016/j.ahj.2021.08.001	Pubmed	Excluded	No
Association of lower nighttime diastolic blood pressure and hypoxia with silent myocardial injury: The Japan Morning Surge-Home Blood Pressure study.	2021	Kubota K and Hoshide S and Kario K	10.1111/jch.14132	Pubmed	Excluded	No
Association of adiposity indices with bone density and bone turnover in the Chinese population.	2017	Wang J and Yan D and Hou X and Chen P and Sun Q and Bao Y and Hu C and Zhang Z and Jia W	10.1007/s00198-017-4081-5	Pubmed	Excluded	No
Care and neurorehabilitation in the disorder of consciousness: a model in progress.	2015	Dolce G and Arcuri F and Carozzo S and Cortese MD and Greco P and Lucca LF and Pignolo L and Pugliese ME and Riganello F	10.1155/2015/463829	Pubmed	Excluded	No
Feasibility of a Digital Health Intervention to Improve Diet Quality Among Women With High Blood Pressure: Randomized Controlled Feasibility Trial.	2020	Steinberg DM and Kay MC and Svetkey LP and Askew S and Christy J and Burroughs J and Ahmed H and Bennett GG	10.2196/17536	Pubmed	Excluded	No
Idioventricular tachycardia and unstable ventricular escape rhythm in a canine patient with third-degree atrioventricular block.	2021	Lawson PB and Abbott JA	10.1016/j.jvc.2021.05.006	Pubmed	Excluded	No
A step towards understanding the mechanisms of running-related injuries.	2015	Malisoux L and Nielsen RO and Urhausen A and Theisen D	10.1016/j.jsams.2014.07.014	Pubmed	Excluded	No
Ultra-rapid high-density mapping system with the phase singularity technique is feasible in identifying rotors and focal sources and predicting AF termination.	2019	Vicera JJB and Lo LW and Shinya Y and Chou YH and Lin YJ and Lo MT and Lin WL and Liu SH and Cheng WH and Tsai TY and Chen SA	10.1111/jce.13952	Pubmed	Excluded	No
Association of vitamin D receptor gene polymorphisms with gestational diabetes mellitus-a case control study in Wuhan, China.	2021	Liu J and Dai Q and Li W and Guo Y and Dai A and Wang Y and Deng M and Tang Z and She L and Chen X and Yang M	10.1186/s12884-021-03621-y	Pubmed	Excluded	No
Fetal fraction and noninvasive prenatal testing: What clinicians need to know.	2020	Hui L and Bianchi DW	10.1002/pd.5620	Pubmed	Excluded	No
Comparison of extracorporeal cellular therapy (ELAD(¬Æ)) vs standard of care in a randomized controlled clinical trial in treating Chinese subjects with acute-on-chronic liver failure.	2018	Duan Z and Xin S and Zhang J and You S and Chen Y and Liu H and Zheng S and Li Z and Ashley R and Millis M	10.2147/HMER.S180246	Pubmed	Excluded	No
Commissioning and initial stereotactic ablative radiotherapy experience with Vero.	2014	Solberg TD and Medin PM and Ramirez E and Ding C and Foster RD and Yordy J	10.1120/jacmp.v15i2.4685	Pubmed	Excluded	No
Randomized, double-blind, placebo-controlled study to evaluate the safety and efficacy of a single oral dose of vanoxerine for the conversion of subjects with recent onset atrial fibrillation or flutter to normal sinus rhythm: RESTORE SR.	2016	Piccini JP and Pritchett EL and Davison BA and Cotter G and Wiener LE and Koch G and Feld G and Waldo A and van Gelder IC and Camm AJ and Kowey PR and Iwashita J and Dittrich HC	10.1016/j.hrthm.2016.04.012	Pubmed	Excluded	No
Body mass index and outcomes of in-hospital ventricular tachycardia and ventricular fibrillation arrest.	2016	Ogunnaike BO and Whitten CW and Minhajuddin A and Melikman E and Joshi GP and Moon TS and Schneider PM and Bradley SM	10.1016/j.resuscitation.2016.05.028	Pubmed	Excluded	No
Effect of a Community Health Worker-Led Multicomponent Intervention on Blood Pressure Control in Low-Income Patients in Argentina: A Randomized Clinical Trial.	2017	He J and Irazola V and Mills KT and Poggio R and Beratarrechea A and Dolan J and Chen CS and Gibbons L and Krousel-Wood M and Bazzano LA and Nejamis A and Gulayin P and Santero M and Augustovski F and Chen J and Rubinstein A	10.1001/jama.2017.11358	Pubmed	Excluded	No
Establishment of a normal reference value of parathyroid hormone in a large healthy Chinese population and evaluation of its relation to bone turnover and bone mineral density.	2016	Li M and Lv F and Zhang Z and Deng W and Li Y and Deng Z and Jiang Y and Wang O and Xing X and Xu L and Xia W	10.1007/s00198-015-3475-5	Pubmed	Excluded	No
Pharmacokinetics of mitragynine in man.	2015	Trakulsrichai S and Sathirakul K and Auparakkitanon S and Krongvorakul J and Sueajai J and Noumjad N and Sukasem C and Wananukul W	10.2147/DDDT.S79658	Pubmed	Excluded	No
Influence of a brisk walking program on postural responses in sedentary older women: a randomised trial.	2018	Bernard PL and Blain H and Tallon G and Ninot G and Jaussent A and Picot MC and Belloc C and Coste O and Bousquet J and Ramdani S	10.1007/s40520-018-0916-y	Pubmed	Excluded	No
Single-site robotic cholecystectomy (SSRC): an initial review of safety and feasibility.	2013	Ross SB and Sawangkum P and de La Vega KA and Teta A and Luberice K and Rosemurgy AS		Pubmed	Excluded	No
[The role of pulse oximetry plethysmographic waveform monitoring as a marker of restoration of spontaneous circulation:a pilot study].	2015	Li C and Xu J and Han F and Zheng L and Fu Y and Yao D and Zhang X and Zhu H and Guo S and Yu X	10.3760/cma.j.issn.2095-4352.2015.03.009	Pubmed	Excluded	No
Effectiveness of a brief behavioural intervention to prevent weight gain over the Christmas holiday period: randomised controlled trial.	2018	Mason F and Farley A and Pallan M and Sitch A and Easter C and Daley AJ	10.1136/bmj.k4867	Pubmed	Excluded	No
Consistency as a Data Quality Measure for German Corona Consensus Items Mapped from National Pandemic Cohort Network Data Collections.	2023	Yusuf KO and Miljukov O and Schoneberg A and Han√ü S and Wiesenfeldt M and Stecher M and Mitrov L and Hopff SM and Steinbrecher S and Kurth F and Bahmer T and Schreiber S and Pape D and Hofmann AL and Kohls M and St√∂rk S and Stubbe HC and Tebbe JJ and Hellmuth JC and Erber J and Krist L and Rieg S and Pilgram L and Vehreschild JJ and Reese JP and Krefting D	10.1055/a-2006-1086	Pubmed	Excluded	No
Pharmacokinetics, pharmacodynamics, tolerability and prediction of clinically effective dose of ACT-774312: A novel CRTH2 antagonist.	2019	G√©hin M and Lott D and Farine H and Issac M and Strasser D and Sidharta P and Dingemanse J	10.1111/bcpt.13197	Pubmed	Excluded	No
Epicardial electroanatomical mapping, radiofrequency ablation, and lesion imaging in the porcine left ventricle under real-time magnetic resonance imaging guidance-an in vivo feasibility study.	2018	Mukherjee RK and Roujol S and Chubb H and Harrison J and Williams S and Whitaker J and O'Neill L and Silberbauer J and Neji R and Schneider R and Pohl T and Lloyd T and O'Neill M and Razavi R	10.1093/europace/eux341	Pubmed	Excluded	No
ProSeal Laryngeal Mask Airway Attenuates Systemic and Cerebral Hemodynamic Response During Awakening of Neurosurgical Patients: A Randomized Clinical Trial.	2015	Perell√≥-Cerd√† L and F√†bregas N and L√≥pez AM and Rios J and Tercero J and Carrero E and Hurtado P and Herv√≠as A and Gracia I and Caral L and de Riva N and Valero R	10.1097/ANA.0000000000000108	Pubmed	Excluded	No
Aliskiren alone or with other antihypertensives in the elderly with borderline and stage 1 hypertension: the APOLLO trial.	2014	Teo KK and Pfeffer M and Mancia G and O'Donnell M and Dagenais G and Diaz R and Dans A and Liu L and Bosch J and Joseph P and Copland I and Jung H and Pogue J and Yusuf S	10.1093/eurheartj/ehu079	Pubmed	Excluded	No
Pre-treatment predictors of attrition in a randomised controlled trial of psychological therapy for severe and enduring anorexia nervosa.	2014	Abd Elbaky GB and Hay PJ and le Grange D and Lacey H and Crosby RD and Touyz S	10.1186/1471-244X-14-69	Pubmed	Excluded	No
Pharmacokinetics and Safety of Single-Dose Inhaled Loxapine in Children and Adolescents.	2017	Selim S and Riesenberg R and Cassella J and Kunta J and Hellriegel E and Smith MA and Vinks AA and Rabinovich-Guilatt L	10.1002/jcph.932	Pubmed	Excluded	No
Walking for hypertension.	2021	Lee LL and Mulvaney CA and Wong YKY and Chan ES and Watson MC and Lin HH	10.1002/14651858.CD008823.pub2	Pubmed	Excluded	No
Bayesian Population Physiologically-Based Pharmacokinetic (PBPK) Approach for a Physiologically Realistic Characterization of Interindividual Variability in Clinically Relevant Populations.	2015	Krauss M and Tappe K and Schuppert A and Kuepfer L and Goerlitz L	10.1371/journal.pone.0139423	Pubmed	Excluded	No
Relationship between abnormal P-wave terminal force in lead V(1) and left ventricular diastolic dysfunction in hypertensive patients: the LIFE study.	2017	Tanoue MT and Kjeldsen SE and Devereux RB and Okin PM	10.1080/08037051.2016.1215765	Pubmed	Excluded	No
Precaution: Oximetry central venous catheter shaft is no longer waterproof when cut.	2021	Yamamoto T and Matsuda K and Shiraishi S and Schindler E	10.5114/ait.2020.100300	Pubmed	Excluded	No
Effect of intensive blood pressure lowering on left atrial remodeling in the SPRINT.	2021	Kamel H and Rahman AF and O'Neal WT and Lewis CE and Soliman EZ	10.1038/s41440-021-00713-2	Pubmed	Excluded	No
Anxiety sensitivity predicts increased perceived exertion during a 1-mile walk test among treatment-seeking smokers.	2017	Farris SG and Uebelacker LA and Brown RA and Price LH and Desaulniers J and Abrantes AM	10.1007/s10865-017-9853-z	Pubmed	Excluded	No
COOL-ARREST: Results from a Pilot Multicenter, Prospective, Single-Arm Observational Trial to Assess Intravascular Temperature Management in the Treatment of Cardiac Arrest.	2019	Sawyer KN and Mooney M and Norris G and Devlin T and Lundbye J and Doshi PB and Hewett JK and Kono AT and Jorgensen JP and O'Neil BJ	10.1089/ther.2018.0007	Pubmed	Excluded	No
Treatment effectiveness of Fr√§nkel function regulator on the Class III malocclusion: a systematic review and meta-analysis.	2014	Yang X and Li C and Bai D and Su N and Chen T and Xu Y and Han X	10.1016/j.ajodo.2014.04.017	Pubmed	Excluded	No
Arterial stiffness, pulse pressure, and the kidney.	2015	Safar ME and Plante GE and Mimran A	10.1093/ajh/hpu206	Pubmed	Excluded	No
Fibroblast growth factor-23 is independently associated with cardiac mass in African-American adolescent males.	2017	Falkner B and Keith SW and Gidding SS and Langman CB	10.1016/j.jash.2017.04.001	Pubmed	Excluded	No
Predicting haplogroups using a versatile machine learning program (PredYMaLe) on a new mutationally balanced 32 Y-STR multiplex (CombYplex): Unlocking the full potential of the human STR mutation rate spectrum to estimate forensic parameters.	2020	Bouakaze C and Delehelle F and Saenz-Oyh√©r√©guy N and Moreira A and Schiavinato S and Croze M and Delon S and Fortes-Lima C and Gibert M and Bujan L and Huyghe E and Bellis G and Calderon R and Hern√°ndez CL and Avenda√±o-Tamayo E and Bedoya G and Salas A and Mazi√®res S and Charioni J and Migot-Nabias F and Ruiz-Linares A and Dugoujon JM and Th√®ves C and Mollereau-Manaute C and No√ªs C and Pou…	10.1016/j.fsigen.2020.102342	Pubmed	Excluded	No
A case of renal vein branch injury identified by multidetector computed tomography.	2017	Maruhashi T and Kashimi F and Yamaya T and Takeuchi I and Kataoka Y and Asari Y	10.1016/j.tcr.2017.01.011	Pubmed	Excluded	No
Safety of daily teriparatide treatment: a post hoc analysis of a Phase III study to investigate the possible association of teriparatide treatment with calcium homeostasis in patients with serum procollagen type I N-terminal propeptide elevation.	2015	Yamamoto T and Tsujimoto M and Sowa H	10.2147/CIA.S83549	Pubmed	Excluded	No
Polymorphism of the ITGAM gene (rs7193943) and bioelectric impedance analysis as potential predictors of cachexia in chronic heart failure.	2021	Sobieszek G and Mlak R and Powr√≥zek T and Mazurek M and Skwarek-Dziekanowska A and Terlecki P and Ma≈Çecka-Massalska T	10.1038/s41598-021-99719-6	Pubmed	Excluded	No
Implementation and impact on length of stay of a post-discharge remote patient monitoring program for acutely hospitalized COVID-19 pneumonia patients.	2022	Kuo S and Aledia A and O'Connell R and Rudkin S and Dangodara AA and Amin AN	10.1093/jamiaopen/ooac060	Pubmed	Excluded	No
Pharmacokinetics, safety, and tolerability of saroglitazar (ZYH1), a predominantly PPARŒ± agonist with moderate PPARŒ≥ agonist activity in healthy human subjects.	2013	Jani RH and Kansagra K and Jain MR and Patel H	10.1007/s40261-013-0128-3	Pubmed	Excluded	No
Digital Tracking of Physical Activity, Heart Rate, and Inhalation Behavior in Patients With Pulmonary Arterial Hypertension Treated With Inhaled Iloprost: Observational Study (VENTASTEP).	2021	Stollfuss B and Richter M and Dr√∂mann D and Klose H and Schwaiblmair M and Gruenig E and Ewert R and Kirchner MC and Kleinjung F and Irrgang V and Mueller C	10.2196/25163	Pubmed	Excluded	No
Correlation between time lag of arterial-plethysmographic waveforms and systemic vascular resistance: a prospective study.	2018	Muthuchellappan R and V J R and Ganne S UR and K T and Jacob A and G S and V B and K M	10.1080/03091902.2017.1409817	Pubmed	Excluded	No
Amino-terminal pro-B-type natriuretic peptide and high-sensitivity C-reactive protein but not cystatin C predict cardiovascular events in male patients with peripheral artery disease independently of ambulatory pulse pressure.	2014	Skoglund PH and Arpeg√•rd J and Ostergren J and Svensson P	10.1093/ajh/hpt278	Pubmed	Excluded	No
Blood pressure lowering efficacy of dual alpha and beta blockers for primary hypertension.	2015	Wong GW and Laugerotte A and Wright JM	10.1002/14651858.CD007449.pub2	Pubmed	Excluded	No
Radiofrequency catheter ablation in a patient with dextrocardia, persistent left superior vena cava, and atrioventricular nodal reentrant tachycardia: A case report.	2020	Zheng Z and Zeng Z and Zhou Y and Li C and Zhang W	10.1097/MD.0000000000022086	Pubmed	Excluded	No
Influence of the earliest right atrial activation site and its proximity to interatrial connections on P-wave morphology.	2016	Loewe A and Krueger MW and Holmqvist F and D√∂ssel O and Seemann G and Platonov PG	10.1093/europace/euw349	Pubmed	Excluded	No
Effects of Hepatic Impairment on the Pharmacokinetics of Abrocitinib and Its Metabolites.	2021	Wang EQ and Le V and O'Gorman M and Tripathy S and Dowty ME and Wang L and Malhotra BK	10.1002/jcph.1858	Pubmed	Excluded	No
Computational Psychometrics Using Psychophysiological Measures for the Assessment of Acute Mental Stress.	2019	Cipresso P and Colombo D and Riva G	10.3390/s19040781	Pubmed	Excluded	No
Associations of Country-Specific and Sociodemographic Factors With Self-Reported COVID-19-Related Symptoms: Multivariable Analysis of Data From the CoronaCheck Mobile Health Platform.	2023	Humer E and Keil T and Stupp C and Schlee W and Wildner M and Heuschmann P and Winter M and Probst T and Pryss R	10.2196/40958	Pubmed	Excluded	No
A Novel Approach for Multi-Lead ECG Classification Using DL-CCANet and TL-CCANet.	2019	Yang W and Si Y and Wang D and Zhang G	10.3390/s19143214	Pubmed	Excluded	No
[Coherent mapping in adults with congenital heart disease : Role of the novel coherent mapping technique for treatment of atrial tachycardia in adults with congenital heart disease].	2021	Guckel D and Molatta S and Imnadze G and Bergau L and Sommer P and Sohns C	10.1007/s00399-020-00733-4	Pubmed	Excluded	No
StomaphyX vs a sham procedure for revisional surgery to reduce regained weight in Roux-en-Y gastric bypass patients : a randomized clinical trial.	2014	Eid GM and McCloskey CA and Eagleton JK and Lee LB and Courcoulas AP	10.1001/jamasurg.2013.4051	Pubmed	Excluded	No
Group-based developmental BMI trajectories, polycystic ovary syndrome, and gestational diabetes: a community-based longitudinal study.	2017	Kakoly NS and Earnest A and Moran LJ and Teede HJ and Joham AE	10.1186/s12916-017-0957-7	Pubmed	Excluded	No
Prognostic value of NT-proBNP and an adapted monin score in patients with asymptomatic aortic stenosis.	2014	Farr√© N and G√≥mez M and Molina L and Cladellas M and Bl√© M and Roqueta C and Ascoeta MS and Comin-Colet J and Vila J and Bruguera J	10.1016/j.rec.2013.06.020	Pubmed	Excluded	No
Prognostic factors in dogs with presumed degenerative mitral valve disease attending primary-care veterinary practices in the United Kingdom.	2019	Mattin MJ and Boswood A and Church DB and Brodbelt DC	10.1111/jvim.15251	Pubmed	Excluded	No
A review on how meditation could be used to comfort the terminally ill.	2015	Ball MS and Vernon B	10.1017/S1478951514001308	Pubmed	Excluded	No
Administration of Thyrotropin-Releasing Hormone in the Hypothalamic Paraventricular Nucleus of Male Rats Mimics the Metabolic Cold Defense Response.	2018	Zhang Z and Machado F and Zhao L and Heinen CA and Foppen E and Ackermans MT and Zhou J and Bisschop PH and Boelen A and Fliers E and Kalsbeek A	10.1159/000492785	Pubmed	Excluded	No
Comparative TQT analysis with three fully-automated platforms: comparison to core laboratory semi-automated results.	2013	Meyer O and Greig G and Holzgrefe HH	10.1016/j.jelectrocard.2013.06.002	Pubmed	Excluded	No
Server-Focused Security Assessment of Mobile Health Apps for Popular Mobile Platforms.	2019	M√ºthing J and Br√ºngel R and Friedrich CM	10.2196/jmir.9818	Pubmed	Excluded	No
Physiological Pattern Changes in Response to a Simulated Competition in Elite Women's Artistic Gymnasts.	2019	Isacco L and Ennequin G and Cassirame J and Tordi N	10.1519/JSC.0000000000002184	Pubmed	Excluded	No
Dietary and Physical Activity Habits as Conditioning Factors of Nutritional Status among Children of GENYAL Study.	2023	Marcos-Pasero H and Aguilar-Aguilar E and Colmenarejo G and Ram√≠rez de Molina A and Reglero G and Loria-Kohen V	10.3390/ijerph20010866	Pubmed	Excluded	No
Fecal menaquinone profiles of overweight adults are associated with gut microbiota composition during a gut microbiota-targeted dietary intervention.	2015	Karl JP and Fu X and Wang X and Zhao Y and Shen J and Zhang C and Wolfe BE and Saltzman E and Zhao L and Booth SL	10.3945/ajcn.115.109496	Pubmed	Excluded	No
Oxytocin and bone status in men: analysis of the MINOS cohort.	2015	Breuil V and Fontas E and Chapurlat R and Panaia-Ferrari P and Yahia HB and Faure S and Euller-Ziegler L and Amri EZ and Szulc P	10.1007/s00198-015-3201-3	Pubmed	Excluded	No
Lessons from the COVID-19 pandemic: remote coaching in bariatric surgery.	2022	Musella M and Martines G and Berardi G and Picciariello A and Trigiante G and Vitiello A	10.1007/s00423-022-02612-7	Pubmed	Excluded	No
Pharmacokinetics and pharmacodynamic effects of oral transmucosal and intravenous administration of dexmedetomidine in dogs.	2019	Dent BT and Aarnes TK and Wavreille VA and Lakritz J and Lerche P and KuKanich B and Ricc√≥ Pereira CH and Bednarski RM	10.2460/ajvr.80.10.969	Pubmed	Excluded	No
The role of amiodarone in post-operative hypothyroidism patient with factitious thyrotoxicosis and atrial fibrillation: A case report.	2023	Aulia D and Ardiany D	10.1016/j.ijscr.2023.108252	Pubmed	Excluded	No
Renal, Cardiac, and Autonomic Effects of Catheter-Based Renal Denervation in Ovine Heart Failure.	2021	Booth LC and de Silva RAU and Pontes RB and Yao ST and Hood SG and Lankadeva YR and Kosaka J and Eikelis N and Lambert GW and Schlaich MP and May CN	10.1161/HYPERTENSIONAHA.120.16054	Pubmed	Excluded	No
The effect of surgical and non-surgical weight loss on N-terminal pro-B-type natriuretic peptide and its relation to obstructive sleep apnea and pulmonary function.	2016	Gabrielsen AM and Omland T and Brokner M and Fredheim JM and Jordan J and Lehmann S and Lund MB and Hjelmes√¶th J and Hofs√∏ D	10.1186/s13104-016-2241-x	Pubmed	Excluded	No
Influence of temperature, serum, and gonadotropin supplementation in short- and long-term organotypic culture of human immature testicular tissue.	2018	Medrano JV and Vilanova-P√©rez T and Forn√©s-Ferrer V and Navarro-Gomezlechon A and Mart√≠nez-Triguero ML and Garc√≠a S and G√≥mez-Chac√≥n J and Povo I and Pellicer A and Andr√©s MM and Novella-Maestre E	10.1016/j.fertnstert.2018.07.018	Pubmed	Excluded	No
The Effect of BMI, Age, Gender, and Pubertal Stage on Bone Turnover Markers in Chinese Children and Adolescents.	2022	Cao B and Liu M and Luo Q and Wang Q and Liu M and Liang X and Wu D and Li W and Su C and Chen J and Gong C	10.3389/fendo.2022.880418	Pubmed	Excluded	No
Defibrillation failure in patients undergoing replacement of subcutaneous defibrillator pulse generator.	2020	Rudic B and T√ºl√ºmen E and Fastenrath F and Akin I and Borggrefe M and Kuschyk J	10.1016/j.hrthm.2019.10.024	Pubmed	Excluded	No
Sedation for Bronchoscopy and Complications in Obese Patients.	2016	Khan I and Chatterjee AB and Bellinger CR and Haponik E	10.1159/000448250	Pubmed	Excluded	No
Meaning of Intracranial Pressure-to-Blood Pressure Fisher-Transformed Pearson Correlation-Derived Optimal Cerebral Perfusion Pressure: Testing Empiric Utility in a Mechanistic Model.	2018	Akhondi-Asl A and Vonberg FW and Au CC and Tasker RC	10.1097/CCM.0000000000003434	Pubmed	Excluded	No
Arrhythmia Burden and Heart Rate Response During Exercise in Anderson-Fabry Disease.	2022	Powell AW and Wittekind SG and Mays WA and Lang SM and Knilans TK and Prada CE and Hopkin RJ and Chin C	10.14503/THIJ-20-7363	Pubmed	Excluded	No
Gene expression profile of normal breast tissue and body mass index.	2021	Coradini D and Gambazza S and Oriana S and Ambrogi F	10.1007/s12282-020-01183-z	Pubmed	Excluded	No
Electrocardiographic changes in the differentiation of ischemic and non-ischemic ST elevation.	2020	Lindow T and Pahlm O and Khoshnood A and Nyman I and Manna D and Engblom H and Lassen AT and Ekelund U	10.1080/14017431.2019.1705383	Pubmed	Excluded	No
Objectively Monitoring Amyotrophic Lateral Sclerosis Patient Symptoms During Clinical Trials With Sensors: Observational Study.	2019	Garcia-Gancedo L and Kelly ML and Lavrov A and Parr J and Hart R and Marsden R and Turner MR and Talbot K and Chiwera T and Shaw CE and Al-Chalabi A	10.2196/13433	Pubmed	Excluded	No
Body Mass Index and Association With Cardiovascular Outcomes in Patients With Stable Coronary Heart Disease - A STABILITY Substudy.	2022	Held C and Hadziosmanovic N and Aylward PE and Hagstr√∂m E and Hochman JS and Stewart RAH and White HD and Wallentin L	10.1161/JAHA.121.023667	Pubmed	Excluded	No
Profound sedation with propofol modifies atrial fibrillation dynamics.	2013	Cervig√≥n R and Moreno J and P√©rez-Villacast√≠n J and Castells F	10.1111/pace.12137	Pubmed	Excluded	No
Management of focal atrial tachycardias originating from the atrial appendage with the combination of radiofrequency catheter ablation and minimally invasive atrial appendectomy.	2014	Guo XG and Zhang JL and Ma J and Jia YH and Zheng Z and Wang HY and Su X and Zhang S	10.1016/j.hrthm.2013.10.017	Pubmed	Excluded	No
Defining the neural fulcrum for chronic vagus nerve stimulation: implications for integrated cardiac control.	2017	Ardell JL and Nier H and Hammer M and Southerland EM and Ardell CL and Beaumont E and KenKnight BH and Armour JA	10.1113/JP274678	Pubmed	Excluded	No
A Randomized Phase¬†1 Safety, Pharmacokinetic and Pharmacodynamic Study of the Novel Myostatin Inhibitor Apitegromab (SRK-015): A Potential Treatment for Spinal Muscular Atrophy.	2021	Barrett D and Bilic S and Chyung Y and Cote SM and Iarrobino R and Kacena K and Kalra A and Long K and Nomikos G and Place A and Still JG and Vrishabhendra L	10.1007/s12325-021-01757-z	Pubmed	Excluded	No
Changes in body size and body composition in survivors of childhood cancer: seven years follow-up of a prospective cohort study.	2022	Brinksma A and Sulkers E and Kouwenberg D and Lelieveld OTHM and Boot AM and Burgerhof JGM and Tissing WJE	10.1016/j.clnu.2022.10.021	Pubmed	Excluded	No
How Structure, Mechanics, and Function of the Vasculature Contribute to Blood Pressure Elevation in Hypertension.	2020	Schiffrin EL	10.1016/j.cjca.2020.02.003	Pubmed	Excluded	No
Impact of surgical weight loss on novel P-wave-related variables which are nominated as predictors of atrial arrhythmias.	2021	Ibisoglu E and Boyraz B and G√ºne≈ü ST and Savur √ú and Naki Tekin DD and Erdoƒüan A and √ñzdenkaya Y and Erdoƒüan E and √áeƒüilli E and Olgun FE and G√ºne≈ü HM	10.1111/pace.14327	Pubmed	Excluded	No
Effect of alcohol on blood pressure.	2020	Tasnim S and Tang C and Musini VM and Wright JM	10.1002/14651858.CD012787.pub2	Pubmed	Excluded	No
Endoscopic gastric reduction with an endoluminal suturing device: a multicenter prospective trial with 1-year follow-up.	2018	Huberty V and Machytka E and Bo≈°koski I and Barea M and Costamagna G and Deviere J	10.1055/a-0630-1224	Pubmed	Excluded	No
Polysomnographic features of pregnancy: A systematic review.	2020	Garbazza C and Hackethal S and Riccardi S and Cajochen C and Cicolin A and D'Agostino A and Cirignotta F and Manconi M	10.1016/j.smrv.2019.101249	Pubmed	Excluded	No
Tezacaftor/ivacaftor in people with cystic fibrosis heterozygous for minimal function CFTR mutations.	2020	Munck A and Kerem E and Ellemunter H and Campbell D and Wang LT and Ahluwalia N and Owen CA and Wainwright C	10.1016/j.jcf.2020.04.015	Pubmed	Excluded	No
Modular extracorporeal life support: effects of ultrafiltrate recirculation on the performance of an extracorporeal carbon dioxide removal device.	2014	Scaravilli V and Kreyer S and Linden K and Belenkiy S and Jordan B and Pesenti A and Zanella A and Chung K and Cannon J and Cancio LC and Batchinsky AI	10.1097/MAT.0000000000000070	Pubmed	Excluded	No
Applicability of the SNPforID 52-plex panel for human identification and ancestry evaluation in a Brazilian population sample by next-generation sequencing.	2019	Valle-Silva GD and Souza FDN and Marcorin L and Pereira ALE and Carratto TMT and Debortoli G and Oliveira MLG and Fracasso NCA and Andrade ES and Donadi EA and Norton HL and Parra EJ and Sim√µes AL and Castelli EC and Mendes-Junior CT	10.1016/j.fsigen.2019.03.003	Pubmed	Excluded	No
Influence of TFAP2B and KCTD15 genetic variability on personality dimensions in anorexia and bulimia nervosa.	2017	Gamero-Villarroel C and Gonz√°lez LM and Rodr√≠guez-L√≥pez R and Albuquerque D and Carrillo JA and Garc√≠a-Herr√°iz A and Flores I and Gervasini G	10.1002/brb3.784	Pubmed	Excluded	No
Calcium supplementation for prevention of primary hypertension.	2021	Cormick G and Ciapponi A and Cafferata ML and Cormick MS and Beliz√°n JM	10.1002/14651858.CD010037.pub3	Pubmed	Excluded	No
Primary health care and nutrition.	2020	Kraef C and Wood B and von Philipsborn P and Singh S and Peterson SS and Kallestrup P	10.2471/BLT.20.251413	Pubmed	Excluded	No
The effects of a HTR2B stop codon and testosterone on energy metabolism and beta cell function among antisocial Finnish males.	2016	Tikkanen R and Saukkonen T and Fex M and Bennet H and Rautiainen MR and Paunio T and Koskinen M and Panarsky R and Bevilacqua L and Sj√∂berg RL and Tiihonen J and Virkkunen M	10.1016/j.jpsychires.2016.06.019	Pubmed	Excluded	No
Effects of total fat intake on bodyweight in children.	2018	Naude CE and Visser ME and Nguyen KA and Durao S and Schoonees A	10.1002/14651858.CD012960.pub2	Pubmed	Excluded	No
Robot-Assisted Nephrectomy Using the Newly Developed EDGE SP1000 Single-Port Robotic Surgical System: A Feasibility Study in Porcine Model.	2020	Liu C and Lai C and Yao X and Li K and Wang J and Huang J and Xu K	10.1089/end.2020.0208	Pubmed	Excluded	No
Ziprasidone in adolescents with schizophrenia: results from a placebo-controlled efficacy and long-term open-extension study.	2013	Findling RL and Cavu≈ü I and Pappadopulos E and Vanderburg DG and Schwartz JH and Gundapaneni BK and DelBello MP	10.1089/cap.2012.0068	Pubmed	Excluded	No
Development and Pilot Study of an iOS Smartphone Application for Perioperative Functional Capacity Assessment.	2020	Rubin DS and Dalton A and Tank A and Berkowitz M and Arnolds DE and Liao C and Gerlach RM	10.1213/ANE.0000000000004440	Pubmed	Excluded	No
Traumatic hematoma-based pseudoaneurysm of the superficial temporal artery in a 7-year-old boy: a case report.	2023	Park DH and Lee JK and Baik BS and Yang WS and Kim SY	10.7181/acfs.2022.00703	Pubmed	Excluded	No
Impact of Bariatric Surgery on Atrial Fibrillation Type.	2020	Donnellan E and Wazni OM and Elshazly M and Kanj M and Hussein AA and Baranowski B and Kochar A and Trulock K and Aminian A and Schauer P and Jaber W and Saliba WI	10.1161/CIRCEP.119.007626	Pubmed	Excluded	No
Pharmacokinetics, pharmacodynamics, safety, and tolerability of single-dose denosumab in healthy Chinese volunteers: A randomized, single-blind, placebo-controlled study.	2018	Chen Q and Hu C and Liu Y and Song R and Zhu W and Zhao H and Nino A and Zhang F and Liu Y	10.1371/journal.pone.0197984	Pubmed	Excluded	No
First Experience with the Use of "Micro Hand S" Surgical Robot in Sleeve Gastrectomy.	2020	Li R and Zhu S and Zhu L	10.1089/lap.2020.0005	Pubmed	Excluded	No
Peripartum cardiomyopathy in a woman with preeclampsia with twin pregnancy.	2014	Umazume T and Yamada T and Yamada S and Minakami H	10.1136/bcr-2014-208186	Pubmed	Excluded	No
Blood pressure lowering efficacy of beta-1 selective beta blockers for primary hypertension.	2016	Wong GW and Boyda HN and Wright JM	10.1002/14651858.CD007451.pub2	Pubmed	Excluded	No
The effects of different loading doses of dexmedetomidine on sedation.	2014	Sim JH and Yu HJ and Kim ST	10.4097/kjae.2014.67.1.8	Pubmed	Excluded	No
Elevated heart rate triggers action potential alternans and sudden death. translational study of a homozygous KCNH2 mutation.	2014	Schweigmann U and Biliczki P and Ramirez RJ and Marschall C and Takac I and Brandes RP and Kotzot D and Girmatsion Z and Hohnloser SH and Ehrlich JR	10.1371/journal.pone.0103150	Pubmed	Excluded	No
Interventions designed to reduce excessive gestational weight gain can reduce the incidence of gestational diabetes mellitus: A systematic review and meta-analysis of randomised controlled trials.	2018	Bennett CJ and Walker RE and Blumfield ML and Gwini SM and Ma J and Wang F and Wan Y and Dickinson H and Truby H	10.1016/j.diabres.2018.04.010	Pubmed	Excluded	No
The association of actigraphy-assessed sleep duration with sleep blood pressure, nocturnal hypertension, and nondipping blood pressure: the coronary artery risk development in young adults (CARDIA) study.	2021	Abdalla M and Sakhuja S and Akinyelure OP and Thomas SJ and Schwartz JE and Lewis CE and Shikany JM and Lloyd-Jones D and Booth JN 3rd and Shimbo D and Hall MH and Muntner P	10.1097/HJH.0000000000002956	Pubmed	Excluded	No
Factors associated with disease progression in dogs with presumed preclinical degenerative mitral valve disease attending primary care veterinary practices in the United Kingdom.	2019	Mattin MJ and Brodbelt DC and Church DB and Boswood A	10.1111/jvim.15390	Pubmed	Excluded	No
Increased nuchal translucency and pregnancy outcome: a retrospective study of 1063 consecutive singleton pregnancies in a single referral institution.	2013	Ayr√§s O and Tikkanen M and Eronen M and Paavonen J and Stefanovic V	10.1002/pd.4143	Pubmed	Excluded	No
Potential Cardiovascular Disease Events Prevented with Adoption of the 2017 American College of Cardiology/American Heart Association Blood Pressure Guideline.	2019	Bress AP and Colantonio LD and Cooper RS and Kramer H and Booth JN 3rd and Odden MC and Bibbins-Domingo K and Shimbo D and Whelton PK and Levitan EB and Howard G and Bellows BK and Kleindorfer D and Safford MM and Muntner P and Moran AE	10.1161/CIRCULATIONAHA.118.035640	Pubmed	Excluded	No
Safety, tolerability, pharmacokinetics, and pharmacodynamics of macimorelin in healthy adults: Results of a single-dose, randomized controlled study.	2020	Klaus B and Sachse R and Ammer N and Kelepouris N and Ostrow V	10.1016/j.ghir.2020.101321	Pubmed	Excluded	No
Review of 500 single incision laparoscopic colorectal surgery cases - Lessons learned.	2016	Keller DS and Flores-Gonzalez JR and Ibarra S and Haas EM	10.3748/wjg.v22.i2.659	Pubmed	Excluded	No
What Should We Do about Low Blood Pressure in Preterm Infants.	2017	Dempsey EM	10.1159/000460603	Pubmed	Excluded	No
Survival time after marked reduction in oral intake in terminally ill noncancer patients: A retrospective study.	2020	Hosoi T and Ozone S and Hamano J	10.1002/jgf2.290	Pubmed	Excluded	No
Development and validation of a forensic six-dye multiplex assay with 29 STR loci.	2021	Qu Y and Tao R and Yu H and Yang Q and Wang Z and Tan R and Zhang X and Xia R and Xiong L and Xi S and Wu J and Gao Y and Zhang S and Li C	10.1002/elps.202100019	Pubmed	Excluded	No
Development of an in vivo magnetic resonance imaging and computer modelling platform to investigate the physiological optics of the crystalline lens.	2019	Pan X and Lie AL and White TW and Donaldson PJ and Vaghefi E	10.1364/BOE.10.004462	Pubmed	Excluded	No
The Effects of a Remote-based Weight Loss Program on Adipocytokines, Metabolic Markers, and Telomere Length in Breast Cancer Survivors: the POWER-Remote Trial.	2020	Santa-Maria CA and Coughlin JW and Sharma D and Armanios M and Blackford AL and Schreyer C and Dalcin A and Carpenter A and Jerome GJ and Armstrong DK and Chaudhry M and Cohen GI and Connolly RM and Fetting J and Miller RS and Smith KL and Snyder C and Wolfe A and Wolff AC and Huang CY and Appel LJ and Stearns V	10.1158/1078-0432.CCR-19-2935	Pubmed	Excluded	No
A 12-Month Open-Label Extension Study of the Safety and Tolerability of Lisdexamfetamine Dimesylate for Major Depressive Disorder in Adults.	2018	Richards C and Iosifescu DV and Mago R and Sarkis E and Geibel B and Dauphin M and McIntyre RS and Weisler R and Brawman-Mintzer O and Gu J and Madhoo M	10.1097/JCP.0000000000000897	Pubmed	Excluded	No
Of Mouse and Man: Cross-Species Characterization of Hypertensive Cardiac Remodeling.	2022	Cooper STE and Westaby JD and Haines ZHR and Malone GO and Sheppard MN and Meijles DN	10.3390/ijms23147709	Pubmed	Excluded	No
Electrocardiographic and Electrophysiological Characteristics of Atrial Tachycardia With Early Activation Close to the His-Bundle.	2016	Madaffari A and Gro√üe A and Brunelli M and Frommhold M and D√§hne T and Oreto G and Raffa S and Geller JC	10.1111/jce.12847	Pubmed	Excluded	No
Women participating in a web-based preconception study have a high prevalence of risk factors for adverse pregnancy outcomes.	2014	Pandolfi E and Agricola E and Gonfiantini MV and Gesualdo F and Romano M and Carloni E and Mastroiacovo P and Tozzi AE	10.1186/1471-2393-14-169	Pubmed	Excluded	No
Static balance assessment in patients with severe osteoarthritis of the knee.	2020	Truszczy≈Ñska-Baszak A and Dadura E and Drza≈Ç-Grabiec J and Tarnowski A	10.1016/j.knee.2020.06.014	Pubmed	Excluded	No
Immune biomarkers link air pollution exposure to blood pressure in adolescents.	2020	Prunicki M and Cauwenberghs N and Ataam JA and Movassagh H and Kim JB and Kuznetsova T and Wu JC and Maecker H and Haddad F and Nadeau K	10.1186/s12940-020-00662-2	Pubmed	Excluded	No
Electrocardiographic alterations in patients consuming synthetic cannabinoids.	2018	Ozturk HM and Erdogan M and Alsancak Y and Yarlioglues M and Duran M and Boztas MH and Murat SN and Ozturk S	10.1177/0269881117736918	Pubmed	Excluded	No
Cohort design and natural language processing to reduce bias in electronic health records research.	2022	Khurshid S and Reeder C and Harrington LX and Singh P and Sarma G and Friedman SF and Di Achille P and Diamant N and Cunningham JW and Turner AC and Lau ES and Haimovich JS and Al-Alusi MA and Wang X and Klarqvist MDR and Ashburner JM and Diedrich C and Ghadessi M and Mielke J and Eilken HM and McElhinney A and Derix A and Atlas SJ and Ellinor PT and Philippakis AA and Anderson CD and Ho JE and B…	10.1038/s41746-022-00590-0	Pubmed	Excluded	No
Preexcitation syndrome: experimental study on the electrocardiogram of antegradely conducting accessory pathway.	2018	Xu Z and Liu R and Chang Q and Li C	10.1186/s12872-018-0836-y	Pubmed	Excluded	No
Randomized placebo-controlled trial of losartan for pediatric NAFLD.	2022	Vos MB and Van Natta ML and Blondet NM and Dasarathy S and Fishbein M and Hertel P and Jain AK and Karpen SJ and Lavine JE and Mohammad S and Miriel LA and Molleston JP and Mouzaki M and Sanyal A and Sharkey EP and Schwimmer JB and Tonascia J and Wilson LA and Xanthakos SA	10.1002/hep.32403	Pubmed	Excluded	No
Investigational calcium channel blockers for the treatment of hypertension.	2016	Tamargo J and Ruilope LM	10.1080/13543784.2016.1241764	Pubmed	Excluded	No
[Atypical preeclampsia and perinatal success: a case report].	2014	Castelazo-Morales E and Monzalbo-N√∫√±ez DE and L√≥pez-Rioja Mde J and Castelazo-Alatorre S		Pubmed	Excluded	No
Safety, Tolerability, and Pharmacokinetics of Adrenomedullin in Healthy Males: A Randomized, Double-Blind, Phase 1 Clinical Trial.	2020	Kita T and Kaji Y and Kitamura K	10.2147/DDDT.S225220	Pubmed	Excluded	No
The potential role of serum angiotensin-converting enzyme in coronavirus disease 2019.	2020	Zhu Z and Cai T and Fan L and Lou K and Hua X and Huang Z and Gao G	10.1186/s12879-020-05619-x	Pubmed	Excluded	No
Systolic Blood Pressure Trajectory, Frailty, and All-Cause Mortality >80 Years of Age: Cohort Study Using Electronic Health Records.	2017	Ravindrarajah R and Hazra NC and Hamada S and Charlton J and Jackson SHD and Dregan A and Gulliford MC	10.1161/CIRCULATIONAHA.116.026687	Pubmed	Excluded	No
Effect of wearing an N95 respirator on infrared tympanic membrane temperature measurements.	2015	Kim JH and Roberge RJ and Powell JB	10.1007/s10877-014-9651-x	Pubmed	Excluded	No
Masked hypertension and kidney function decline: the Jackson Heart Study.	2018	Mwasongwe S and Min YI and Booth JN 3rd and Katz R and Sims M and Correa A and Young B and Muntner P	10.1097/HJH.0000000000001727	Pubmed	Excluded	No
Utility of clinico-biological data for long-term prognosis of head and neck terminal cancer.	2017	Kawasaki T and Wasano K and Yamamoto S and Tomisato S and Ogawa K	10.1080/00016489.2017.1299940	Pubmed	Excluded	No
Using Smartphones and Wearable Devices to Monitor Behavioral Changes During COVID-19.	2020	Sun S and Folarin AA and Ranjan Y and Rashid Z and Conde P and Stewart C and Cummins N and Matcham F and Dalla Costa G and Simblett S and Leocani L and Lamers F and S√∏rensen PS and Buron M and Zabalza A and Guerrero P√©rez AI and Penninx BW and Siddi S and Haro JM and Myin-Germeys I and Rintala A and Wykes T and Narayan VA and Comi G and Hotopf M and Dobson RJ	10.2196/19992	Pubmed	Excluded	No
Synthesis, pharmacological evaluation and molecular docking of pyranopyrazole-linked 1,4-dihydropyridines as potent positive inotropes.	2017	Kumar R and Yadav N and Lavilla R and Blasi D and Quintana J and Brea JM and Loza MI and Mestres J and Bhandari M and Arora R and Kakkar R and Prasad AK	10.1007/s11030-017-9738-7	Pubmed	Excluded	No
Clinical correlates and outcome associated with changes in 6-minute walking distance in patients with heart failure: findings from the BIOSTAT-CHF study.	2019	Ferreira JP and Metra M and Anker SD and Dickstein K and Lang CC and Ng L and Samani NJ and Cleland JG and van Veldhuisen DJ and Voors AA and Zannad F	10.1002/ejhf.1380	Pubmed	Excluded	No
Safety and efficacy of dexmedetomidine for long-term sedation in critically ill patients.	2014	Ozaki M and Takeda J and Tanaka K and Shiokawa Y and Nishi S and Matsuda K and Doi M and Kakihana Y and Fujino Y and Takinami M and Kawai M	10.1007/s00540-013-1678-5	Pubmed	Excluded	No
Spatial Relationship of Focal Impulses, Rotors and Low Voltage Zones in Patients With Persistent Atrial Fibrillation.	2016	Schade A and Nentwich K and Costello-Boerrigter LC and Halbfass P and Mueller P and Roos M and Barth S and Krug J and Szoelloesi GA and Lapp H and Deneke T	10.1111/jce.12913	Pubmed	Excluded	No
Associations between eating difficulties, nutritional status and activity of daily living in acute geriatric patients.	2018	Nielsen MM and Maribo T and Westergren A and Melgaard D	10.1016/j.clnesp.2018.03.128	Pubmed	Excluded	No
Timing of blood pressure lowering in acute ischemic stroke.	2015	Carcel C and Anderson CS	10.1007/s11883-015-0520-y	Pubmed	Excluded	No
Early experience with the Incisionless Operating Platform‚Ñ¢ (IOP) for the treatment of obesity : the Primary Obesity Surgery Endolumenal (POSE) procedure.	2013	Espin√≥s JC and Turr√≥ R and Mata A and Cruz M and da Costa M and Villa V and Buchwald JN and Turr√≥ J	10.1007/s11695-013-0937-8	Pubmed	Excluded	No
[Effects of carbon dioxide pneumoperitoneum and steep Trendelenburg positioning on cerebral blood backflow during robotic radical prostatectomy].	2015	Ding L and Zhang H and Mi W and Sun L and Zhang X and Ma X and Li H		Pubmed	Excluded	No
Prevalence of and risk factors for excess weight gain in pregnancy: a cross-sectional study using survey data.	2021	Benham JL and Booth JE and Donovan LE and Leung AA and Sigal RJ and Rabi DM	10.9778/cmajo.20200276	Pubmed	Excluded	No
Ibutilide increases the variability and complexity of atrial fibrillation electrograms: antiarrhythmic insights using signal analyses.	2013	Biviano AB and Ciaccio EJ and Gabelman T and Whang W and Garan H	10.1111/pace.12224	Pubmed	Excluded	No
Intensive Blood Pressure Lowering in¬†Patients With Malignant Left¬†Ventricular¬†Hypertrophy.	2022	Ascher SB and de Lemos JA and Lee M and Wu E and Soliman EZ and Neeland IJ and Kitzman DW and Ballantyne CM and Nambi V and Killeen AA and Ix JH and Shlipak MG and Berry JD	10.1016/j.jacc.2022.08.735	Pubmed	Excluded	No
Age-specific reference intervals of serum anti-M√ºllerian hormone in Chinese girls.	2021	Wang J and Yao T and Zhang X and Chen Q and Gong S and Jiang L and Yao H and Hu X	10.1177/00045632211002879	Pubmed	Excluded	No
Effects of inclined treadmill training on functional and cardiovascular parameters of stroke patients: study protocol for a randomized controlled trial.	2019	da Silva RS and da Silva ST and de Souza JM and de Figueiredo MCC and Mendes TAS and de Sena Nunes MC and de Oliveira SKR and Cardoso DCR and da C√¢mara Silva RG and de Oliveira DC and Ribeiro TS	10.1186/s13063-019-3298-3	Pubmed	Excluded	No
Electrocardiographic reference values for a population of older adults in sub-Saharan Africa.	2014	Dewhurst MJ and Di Marco LY and Dewhurst F and Adams PC and Murray A and Orega GP and Mwita JC and Walker RW and Langley P	10.1111/anec.12078	Pubmed	Excluded	No
Impact of home blood pressure variability on cardiovascular outcome in patients with arterial stiffness: Results of the J-HOP study.	2021	Ishiyama Y and Hoshide S and Kanegae H and Kario K	10.1111/jch.14327	Pubmed	Excluded	No
[Phenotype proposal for early diagnosis of possibility of metabolic syndrome in school children aged 6 to 15 years].	2020	Aguirre Palacios FA and Aguirre Caama√±o MF and Celis G	10.1016/j.hipert.2020.05.004	Pubmed	Excluded	No
Ferroelectricity-Coupled 2D-MXene-Based Hierarchically Designed High-Performance Stretchable Triboelectric Nanogenerator.	2022	Ghosh SK and Kim J and Kim MP and Na S and Cho J and Kim JJ and Ko H	10.1021/acsnano.2c05531	Pubmed	Excluded	No
Association of Hidradenitis Suppurativa With Body Image.	2018	Schneider-Burrus S and Jost A and Peters EMJ and Witte-Haendel E and Sterry W and Sabat R	10.1001/jamadermatol.2017.6058	Pubmed	Excluded	No
Twelve-month, open-label assessment of long-term safety and abuse potential of hydrocodone extended-release formulated with abuse-deterrence technology in patients with chronic pain.	2015	Hale ME and Zimmerman TR and Ma Y and Malamut R	10.5055/jom.2015.0292	Pubmed	Excluded	No
Apnea Testing Using Continuous Positive Airway Pressure When Determining Death by Neurologic Criteria in Children: Retrospective Analysis of Potential Adverse Events.	2020	Puccetti DF and Morrison W and Francoeur C and Mai M and Kirschen MP	10.1097/PCC.0000000000002457	Pubmed	Excluded	No
Prediction of severe pre-eclampsia/HELLP syndrome by combination of sFlt-1, CT-pro-ET-1 and blood pressure: exploratory study.	2018	Lind Malte A and Uldbjerg N and Wright D and T√∏rring N	10.1002/uog.17561	Pubmed	Excluded	No
Rapid Mapping of Right Atrial Tachycardia Using a New Multielectrode Basket Catheter.	2016	Okubo K and Kuwahara T and Takagi K and Takigawa M and Nakajima J and Watari Y and Nakashima E and Yamao K and Fujino T and Tsutsui H and Takahashi A	10.1111/jce.12823	Pubmed	Excluded	No
Dissociation between severity of takotsubo cardiomyopathy and presentation with shock or hypotension.	2013	Chong CR and Neil CJ and Nguyen TH and Stansborough J and Law GW and Singh K and Horowitz JD	10.1002/clc.22129	Pubmed	Excluded	No
Wearable Bioelectronics: Enzyme-Based Body-Worn Electronic Devices.	2018	Kim J and Jeerapan I and Sempionatto JR and Barfidokht A and Mishra RK and Campbell AS and Hubble LJ and Wang J	10.1021/acs.accounts.8b00451	Pubmed	Excluded	No
Intensive Blood Pressure Control After Mechanical Thrombectomy for Acute Ischemic Stroke.	2023	Morris NA and Jindal G and Chaturvedi S	10.1161/STROKEAHA.122.041949	Pubmed	Excluded	No
Temporal relationship of computed and structured diagnoses in electronic health record data.	2021	Schulz WL and Young HP and Coppi A and Mortazavi BJ and Lin Z and Jean RA and Krumholz HM	10.1186/s12911-021-01416-x	Pubmed	Excluded	No
Association of Early Increase in Body Temperature with Symptomatic Intracranial Hemorrhage and Unfavorable Outcome Following Endovascular Therapy in Patients with Large Vessel Occlusion Stroke.	2022	Chen Y and Nguyen TN and Mofatteh M and Abdalkader M and Wellington J and Yan Z and Wu J and Liang W and Chen G and Liang D and Lin J and Chen B and Yang S	10.31083/j.jin2106156	Pubmed	Excluded	No
Study of cell apoptosis in the hippocampus and thalamencephalon in a ventricular fluid impact model.	2013	Chen R and Wang J and Jiang B and Wan X and Liu H and Liu H and Yang X and Wu X and Zou Q and Yang W	10.3892/etm.2013.1342	Pubmed	Excluded	No
Heavy Cannabis Use Is Associated With Low Bone Mineral Density and an Increased Risk of Fractures.	2017	Sophocleous A and Robertson R and Ferreira NB and McKenzie J and Fraser WD and Ralston SH	10.1016/j.amjmed.2016.07.034	Pubmed	Excluded	No
Multiband ultra-thin flexible on-body transceivers for wearable health informatics.	2019	Ali M and Zafar J and Zafar H and O'Halloran M and Sharif F	10.1007/s13246-018-0711-2	Pubmed	Excluded	No
Improving reliability and reducing costs of cardiotoxicity assessments using laser-induced cell poration on microelectrode arrays.	2021	Iachetta G and Colistra N and Melle G and Deleye L and Tantussi F and De Angelis F and Dipalo M	10.1016/j.taap.2021.115480	Pubmed	Excluded	No
Clinical and echocardiographic characteristics of individuals aged 75/76 years old with screening-detected elevated NT-proBNP levels.	2020	Al-Khalili F and Kemp-Gudmundsdottir K and Svennberg E and Fredriksson T and Frykman V and Friberg L and Rosenqvist M and Engdahl J	10.1136/openhrt-2019-001200	Pubmed	Excluded	No
Use of Thoracic Ultrasonography to Improve Disease Detection in Experimental BRD Infection.	2021	Porter MM and McDonald PO and Slate JR and Kreuder AJ and McGill JL	10.3389/fvets.2021.763972	Pubmed	Excluded	No
Adipose-specific inactivation of thyroid stimulating hormone receptors in mice modifies body weight, temperature and gene expression in adipocytes.	2020	Lundb√§ck V and Kulyt√© A and Dahlman I and Marcus C	10.14814/phy2.14538	Pubmed	Excluded	No
Prevalence of masked hypertension evaluated by home blood pressure monitoring in a large sample of patients with office blood pressure <140/90 mmHg.	2021	Magalh√£es JA and Lins-Filho OL and de Couto TLG and Silva MVFP and Lustosa TC and Barroso WKS and Brand√£o AA and Miranda RD and Barbosa ECD and Gomes MAM and Nadruz W and Feitosa ADM and Pedrosa RP	10.1097/MBP.0000000000000517	Pubmed	Excluded	No
Insight Into the Mechanism of Macroreentrant Atrial Tachycardia With Cycle Length Alternans Using Ultrahigh Density Mapping System.	2019	Zhang J and Zheng L and Zhou D and Zhao A and Tang C and Zhang Y and Su X	10.1161/CIRCEP.119.007634	Pubmed	Excluded	No
Effects of Renal Denervation on Cardiac Structural and Functional Abnormalities in Patients with Resistant Hypertension or Diastolic Dysfunction.	2018	Wang S and Yang S and Zhao X and Shi J	10.1038/s41598-017-18671-6	Pubmed	Excluded	No
Effects of adipose tissue distribution on maximum lipid oxidation rate during exercise in normal-weight women.	2014	Isacco L and Thivel D and Duclos M and Aucouturier J and Boisseau N	10.1016/j.diabet.2014.02.006	Pubmed	Excluded	No
First-in-human study with ACT-1014-6470, a novel oral complement factor 5a receptor 1 (C5aR1) antagonist, supported by pharmacokinetic predictions from animals to patients.	2022	Ort M and Dingemanse J and Hsin CH and Richard M and Huehn E and Sabattini G and van de Wetering J and Kornberger R and van den Anker J and Kaufmann P	10.1111/bcpt.13756	Pubmed	Excluded	No
Anesthetic Management of a Patient With Massive Pulmonary Secretion During Cardiopulmonary Bypass Probably Due to Transfusion-Related Acute Lung Injury Type ‚Ö°.	2023	Watanabe Y and Miyagi M and Kaneda T	10.7759/cureus.37405	Pubmed	Excluded	No
Transcranial focused ultrasound pulsation suppresses pentylenetetrazol induced epilepsy in¬†vivo.	2020	Chen SG and Tsai CH and Lin CJ and Lee CC and Yu HY and Hsieh TH and Liu HL	10.1016/j.brs.2019.09.011	Pubmed	Excluded	No
Blood markers of cardiac stress after generalized convulsive seizures.	2019	Nass RD and Motloch LJ and Paar V and Lichtenauer M and Baumann J and Zur B and Hoppe UC and Holdenrieder S and Elger CE and Surges R	10.1111/epi.14637	Pubmed	Excluded	No
Predictors of successful complex catheter ablation for persistent atrial fibrillation despite failure of targeted procedural arrhythmia termination.	2019	Spittler R and Bahlke F and Hoffmann BA and Theis C and Mollnau H and Marx A and Ocete BQ and Ilioska P and Lange B and Konrad T and Rostock T	10.1111/jce.13947	Pubmed	Excluded	No
The Association Between Body Adiposity Measures, Postural Balance, Fear of Falling, and Fall Risk in Older Community-Dwelling Women.	2019	Neri SGR and Gadelha AB and de David AC and Ferreira AP and Safons MP and Tiedemann A and Lima RM	10.1519/JPT.0000000000000165	Pubmed	Excluded	No
A Phase 1, Randomised, Placebo-Controlled, Dose Escalation Study to Investigate the Safety, Tolerability and Pharmacokinetics of Cannabidiol in Fed Healthy Volunteers.	2020	Perkins D and Butler J and Ong K and Nguyen TH and Cox S and Francis B and Mcintosh M and Lilley B	10.1007/s13318-020-00624-6	Pubmed	Excluded	No
Impact and duration effect of telemonitoring on ŒóbA1c, BMI and cost in insulin-treated Diabetes Mellitus patients with inadequate glycemic control: A randomized controlled study.	2015	Fountoulakis S and Papanastasiou L and Gryparis A and Markou A and Piaditis G	10.14310/horm.2002.1603	Pubmed	Excluded	No
Difference Between Bladder and Esophageal Temperatures in Mild Induced Hypothermia.	2015	Markota A and Palfy M and Sto≈æer A and Sinkoviƒç A	10.1016/j.jemermed.2014.12.059	Pubmed	Excluded	No
Pharmacokinetics of Benznidazole in Healthy Volunteers and Implications in Future Clinical Trials.	2017	Molina I and Salvador F and S√°nchez-Montalv√° A and Artaza MA and Moreno R and Perin L and Esquisabel A and Pinto L and Pedraz JL	10.1128/AAC.01912-16	Pubmed	Excluded	No
Lifestyle Intervention Programs for Adults at High-Risk for Type 2 Diabetes: A Platform to Reach High-Risk Children?	2019	Venkataramani M and Cheng TL and Yeh HC and Maruthur NM	10.3122/jabfm.2019.04.180317	Pubmed	Excluded	No
Cephalometric appraisal of post-treatment tooth eruption: a 20 year follow-up study.	2016	Poelmans S and Clijmans M and Fieuws S and Willems G	10.1093/ejo/cjv016	Pubmed	Excluded	No
Noninvasive Ventilation Intolerance: Characteristics, Predictors, and Outcomes.	2016	Liu J and Duan J and Bai L and Zhou L	10.4187/respcare.04220	Pubmed	Excluded	No
Outcomes of robotic bariatric surgery in super-obese patients: first report based on MBSAQIP database.	2020	Pastrana M and Stoltzfus J and Claros L and El Chaar M	10.1016/j.soard.2019.10.009	Pubmed	Excluded	No
Time in therapeutic range for targeted temperature management and outcomes following out-of-hospital cardiac arrest.	2023	Wheelock KM and Chan PS and Chen L and de Lemos JA and Miller PE and Nallamothu BK and Girotra S and Khera R	10.1016/j.resuscitation.2022.11.016	Pubmed	Excluded	No
Effects of Heart Rate Reduction With Either Pyridostigmine or Ivabradine in Patients With Heart Failure: A Randomized, Double-Blind Study.	2019	Villacorta AS and Villacorta H and Caldas JA and Precht BC and Porto PB and Rodrigues LU and Neves M and Xavier AR and Kanaan S and Mesquita CT and da N√≥brega ACL	10.1177/1074248418799364	Pubmed	Excluded	No
Submissions from the SPRINT Data Analysis Challenge on clinical risk prediction: a cross-sectional evaluation.	2019	Jackevicius CA and An J and Ko DT and Ross JS and Angraal S and Wallach JD and Koh M and Song J and Krumholz HM	10.1136/bmjopen-2018-025936	Pubmed	Excluded	No
Cardiac sympathetic modulation in response to apneas/hypopneas through heart rate variability analysis.	2014	Chouchou F and Pichot V and Barth√©l√©my JC and Bastuji H and Roche F	10.1371/journal.pone.0086434	Pubmed	Excluded	No
Active assistance technology reduces glycosylated hemoglobin and weight in individuals with type 2 diabetes: results of a theory-based randomized trial.	2013	Orsama AL and L√§hteenm√§ki J and Harno K and Kulju M and Wintergerst E and Schachner H and Stenger P and Lepp√§nen J and Kaijanranta H and Salaspuro V and Fisher WA	10.1089/dia.2013.0056	Pubmed	Excluded	No
Effect of Dexmedetomidine for Palliative Sedation for Refractory Dyspnoea in Patients with Terminal-Stage Cancer.	2023	Li N and Cui M and Wang Y	10.2147/CMAR.S404934	Pubmed	Excluded	No
Blood pressure stratification for predicting liver fibrosis risk in metabolic dysfunction associated fatty liver disease.	2023	Liu J and Lv H and Wang J and Zhu Q and Chen G and Jiang Y and Zhao K and Shao L and Shi J and Pan X	10.1016/j.aohep.2022.100892	Pubmed	Excluded	No
Relation Between Body Mass Index and Dry Eye Disease: The Japan Public Health Center-Based Prospective Study for the Next Generation.	2021	Yamanishi R and Sawada N and Hanyuda A and Uchino M and Kawashima M and Yuki K and Tsubota K and Kato T and Saito I and Arima K and Mizukami S and Tanno K and Sakata K and Yamagishi K and Iso H and Yasuda N and Shimazu T and Yamaji T and Goto A and Inoue M and Iwasaki M and Tsugane S	10.1097/ICL.0000000000000814	Pubmed	Excluded	No
Heart-on-a-Chip Model with Integrated Extra- and Intracellular Bioelectronics for Monitoring Cardiac Electrophysiology under Acute Hypoxia.	2020	Liu H and Bolonduro OA and Hu N and Ju J and Rao AA and Duffy BM and Huang Z and Black LD and Timko BP	10.1021/acs.nanolett.0c00076	Pubmed	Excluded	No
"J waves" induced after short coupling intervals: a manifestations of latent depolarization abnormality?	2018	Aizawa Y and Nakayama M and Sato M and Okabe M and Aizawa Y and Takatsuki S and Fukuda K	10.1093/europace/eux062	Pubmed	Excluded	No
Influence of repeated anaesthesia on physiological parameters in male Wistar rats: a telemetric study about isoflurane, ketamine-xylazine and a combination of medetomidine, midazolam and fentanyl.	2014	Albrecht M and Henke J and Tacke S and Markert M and Guth B	10.1186/s12917-014-0310-8	Pubmed	Excluded	No
Normal range CAG repeat size variations in the HTT gene are associated with an adverse lipoprotein profile partially mediated by body mass index.	2023	Faquih TO and Aziz NA and Gardiner SL and Li-Gao R and de Mutsert R and Milaneschi Y and Trompet S and Jukema JW and Rosendaal FR and van Hylckama Vlieg A and van Dijk KW and Mook-Kanamori DO	10.1093/hmg/ddad020	Pubmed	Excluded	No
Natural History of Subclinical¬†Atrial¬†Fibrillation Detected by Implanted Loop¬†Recorders.	2019	Diederichsen SZ and Haugan KJ and Brandes A and Lanng MB and Graff C and Krieger D and Kronborg C and Holst AG and K√∏ber L and H√∏jberg S and Svendsen JH	10.1016/j.jacc.2019.09.050	Pubmed	Excluded	No
Atrial fibrillatory rate in the clinical context: natural course and prediction of intervention outcome.	2014	Platonov PG and Corino VD and Seifert M and Holmqvist F and S√∂rnmo L	10.1093/europace/euu249	Pubmed	Excluded	No
Pacifier Biosensor: Toward Noninvasive Saliva Biomarker Monitoring.	2019	Garc√≠a-Carmona L and Mart√≠n A and Sempionatto JR and Moreto JR and Gonz√°lez MC and Wang J and Escarpa A	10.1021/acs.analchem.9b03379	Pubmed	Excluded	No
The Architecture of a Feasibility Query Portal for Distributed COVID-19 Fast Healthcare Interoperability Resources (FHIR) Patient Data Repositories: Design and Implementation Study.	2022	Gruendner J and Deppenwiese N and Folz M and K√∂hler T and Kroll B and Prokosch HU and Rosenau L and R√ºhle M and Scheidl MA and Sch√ºttler C and Sedlmayr B and Twrdik A and Kiel A and Majeed RW	10.2196/36709	Pubmed	Excluded	No
Prognostic Value of Secretoneurin in Critically Ill Patients With Infections.	2016	R√∏sj√∏ H and Stridsberg M and Ottesen AH and Nyg√•rd S and Christensen G and Pettil√§ V and Linko R and Karlsson S and Varpula T and Ruokonen E and Omland T	10.1097/CCM.0000000000001832	Pubmed	Excluded	No
Development of a Nonhuman Primate (Rhesus Macaque) Model of Uncontrolled Traumatic Liver Hemorrhage.	2015	Sheppard FR and Macko A and Fryer DM and Ozuna KM and Brown AK and Crossland RF and Tadaki DK	10.1097/SHK.0000000000000335	Pubmed	Excluded	No
Year in Review in Cardiac Electrophysiology.	2020	Kapa S and Chung M and Gopinathannair R and Noseworthy P and Eckhardt L and Leal M and Wan E and Wang PJ	10.1161/CIRCEP.120.008733	Pubmed	Excluded	No
Optogenetic release of norepinephrine from cardiac sympathetic neurons alters mechanical and electrical function.	2015	Wengrowski AM and Wang X and Tapa S and Posnack NG and Mendelowitz D and Kay MW	10.1093/cvr/cvu258	Pubmed	Excluded	No
A Phase I, Open-Label, Parallel-Group, Single-Dose Trial of the Pharmacokinetics, Safety, and Tolerability of Cannabidiol in Subjects with Mild to Severe Renal Impairment.	2020	Tayo B and Taylor L and Sahebkar F and Morrison G	10.1007/s40262-019-00841-6	Pubmed	Excluded	No
Multicenter, open-label trial to assess the safety and tolerability of drospirenone 4.0¬†mg over 6 cycles in female adolescents, with a 7-cycle extension phase.	2020	Apter D and Colli E and Gemzell-Danielsson K and Peters K	10.1016/j.contraception.2020.02.004	Pubmed	Excluded	No
Hypertension and diabetes control along the HIV care cascade in rural South Africa.	2019	Manne-Goehler J and Siedner MJ and Montana L and Harling G and Geldsetzer P and Rohr J and G√≥mez-Oliv√© FX and Goehler A and Wade A and Gaziano T and Kahn K and Davies JI and Tollman S and B√§rnighausen TW	10.1002/jia2.25213	Pubmed	Excluded	No
Which Cutoffs for Secondary VÀôO2max Criteria Are Robust to Diurnal Variations?	2019	Knaier R and Niemeyer M and Wagner J and Infanger D and Hinrichs T and Klenk C and Frutig S and Cajochen C and Schmidt-TRUCKS√§SS A	10.1249/MSS.0000000000001869	Pubmed	Excluded	No
Dose-response relationships between urinary cobalt concentrations and obesity, insulin resistance, and metabolic-related disorders in the general population.	2022	Hu J and Cao J and Xu Q and Lu M	10.1007/s11356-021-17861-0	Pubmed	Excluded	No
Amiodarone plus Ranolazine for Conversion of Post-Cardiac Surgery Atrial Fibrillation: Enhanced Effectiveness in Reduced Versus Preserved Ejection Fraction Patients.	2018	Simopoulos V and Hevas A and Hatziefthimiou A and Dipla K and Skoularigis I and Tsilimingas N and Aidonidis I	10.1007/s10557-018-6832-8	Pubmed	Excluded	No
Time to resolution of respiratory and systemic coronavirus disease 2019 symptoms in community setting.	2021	Dinh A and Jaulmes L and Dechartres A and Duran C and Mascitti H and Lescure X and Yordanov Y and Jourdain P	10.1016/j.cmi.2021.08.021	Pubmed	Excluded	No
Beneficial effects of l-carnitine supplementation for weight management in overweight and obese adults: An updated systematic review and dose-response meta-analysis of randomized controlled trials.	2020	Askarpour M and Hadi A and Miraghajani M and Symonds ME and Sheikhi A and Ghaedi E	10.1016/j.phrs.2019.104554	Pubmed	Excluded	No
Mechanisms of bradycardia in premature infants: Aerodigestive-cardiac regulatory-rhythm interactions.	2020	Hasenstab-Kenney KA and Bellodas Sanchez J and Prabhakar V and Lang IM and Shaker R and Jadcherla SR	10.14814/phy2.14495	Pubmed	Excluded	No
Lean body mass as an independent determinant of dose-limiting toxicity and neuropathy in patients with colon cancer treated with FOLFOX regimens.	2016	Ali R and Baracos VE and Sawyer MB and Bianchi L and Roberts S and Assenat E and Mollevi C and Senesse P	10.1002/cam4.621	Pubmed	Excluded	No
Development and Validation of an Abridged Version of the REVEAL 2.0 Risk Score Calculator, REVEAL Lite 2, for Use in Patients With Pulmonary Arterial Hypertension.	2021	Benza RL and Kanwar MK and Raina A and Scott JV and Zhao CL and Selej M and Elliott CG and Farber HW	10.1016/j.chest.2020.08.2069	Pubmed	Excluded	No
Serum levels of C-terminal agrin fragment (CAF) are associated with sarcopenia in older multimorbid community-dwellers: Results from the ilSIRENTE study.	2016	Landi F and Calvani R and Lorenzi M and Martone AM and Tosato M and Drey M and D'Angelo E and Capoluongo E and Russo A and Bernabei R and Onder G and Marzetti E	10.1016/j.exger.2016.03.012	Pubmed	Excluded	No
Feasibility of percutaneous epicardial mapping and ablation for refractory atrial fibrillation: Insights into substrate and lesion transmurality.	2019	Jiang R and Buch E and Gima J and Upadhyay GA and Nayak HM and Beaser AD and Aziz Z and Shivkumar K and Tung R	10.1016/j.hrthm.2019.02.018	Pubmed	Excluded	No
Assessing the hydration status of children with chronic kidney disease and on dialysis: a comparison of techniques.	2018	Eng CSY and Bhowruth D and Mayes M and Stronach L and Blaauw M and Barber A and Rees L and Shroff RC	10.1093/ndt/gfx287	Pubmed	Excluded	No
Acupuncture at LR3 and KI3 shows a control effect on essential hypertension and targeted action on cerebral regions related to blood pressure regulation: a resting state functional magnetic resonance imaging study.	2021	Zhang J and Lyu T and Yang Y and Wang Y and Zheng Y and Qu S and Zhang Z and Cai X and Tang C and Huang Y	10.1177/0964528420920282	Pubmed	Excluded	No
Association of morning and evening blood pressure at home with asymptomatic organ damage in the J-HOP Study.	2014	Hoshide S and Kario K and Yano Y and Haimoto H and Yamagiwa K and Uchiba K and Nagasaka S and Matsui Y and Nakamura A and Fukutomi M and Eguchi K and Ishikawa J	10.1093/ajh/hpt290	Pubmed	Excluded	No
Semiquantitative assessment of hirsutism in 850 PCOS patients and 2,988 controls in China.	2014	Wong M and Zhao X and Hong Y and Yang D	10.5603/EP.2014.0050	Pubmed	Excluded	No
Sodium thiosulfate improves renal function and¬†oxygenation in L-NNA-induced hypertension in rats.	2020	Nguyen ITN and Klooster A and Minnion M and Feelisch M and Verhaar MC and van Goor H and Joles JA	10.1016/j.kint.2020.02.020	Pubmed	Excluded	No
Electrophysiological and Anatomical Correlates of Sites With Postpacing Intervals Shorter Than Tachycardia Cycle Length in Atypical Atrial Flutter.	2019	Johner N and Shah DC and Jousset F and Dall'Aglio PB and Namdar M	10.1161/CIRCEP.118.006955	Pubmed	Excluded	No
Effect of physical activity in a weight loss program on circulating total ANGPTL8 concentrations in northern Americans with obesity: A prospective randomized controlled trial.	2022	Fu CP and Oczypok EE and Ali H and DeLany JP and Reeves VL and Chang RF and Kershaw EE	10.1016/j.numecd.2022.04.006	Pubmed	Excluded	No
NT-proBNP, blood pressure, and cognitive decline in the oldest old: The Leiden 85-plus Study.	2014	van Vliet P and Sabayan B and Wijsman LW and Poortvliet RK and Mooijaart SP and de Ruijter W and Gussekloo J and de Craen AJ and Westendorp RG	10.1212/WNL.0000000000000820	Pubmed	Excluded	No
A Phase I, Open-Label, Single-Dose Safety, Pharmacokinetic, and Tolerability Study of the Sumatriptan Iontophoretic Transdermal System in Adolescent Migraine Patients.	2016	Gutman D and Hellriegel E and Aycardi E and Bigal ME and Kunta J and Chitra R and Kansagra S and Kidron OS and Knebel H and Linder S and Ma Y and Pierce M and Winner PK and Spiegelstein O	10.1111/head.12895	Pubmed	Excluded	No
Pyridostigmine enhances atrial tachyarrhythmias in aging spontaneously hypertensive rats.	2015	Sayin H and Scridon A and Or√©a V and Chapuis B and Chevalier P and Barr√®s C and Julien C	10.1111/1440-1681.12458	Pubmed	Excluded	No
First-in-human Phase I studies of PRS-080#22, a hepcidin antagonist, in healthy volunteers and patients with chronic kidney disease undergoing hemodialysis.	2019	Renders L and Budde K and Rosenberger C and van Swelm R and Swinkels D and Dellanna F and Feuerer W and Wen M and Erley C and Bader B and Sommerer C and Schaier M and Meurer K and Matis L	10.1371/journal.pone.0212023	Pubmed	Excluded	No
The Boston Process Approach and Digital Neuropsychological Assessment: Past Research and Future Directions.	2022	Libon DJ and Swenson R and Lamar M and Price CC and Baliga G and Pascual-Leone A and Au R and Cosentino S and Andersen SL	10.3233/JAD-220096	Pubmed	Excluded	No
The effect of aging on the specialized conducting system: a telemetry ECG study in rats over a 6 month period.	2014	Rossi S and Fortunati I and Carnevali L and Baruffi S and Mastorci F and Trombini M and Sgoifo A and Corradi D and Callegari S and Miragoli M and Macchi E	10.1371/journal.pone.0112697	Pubmed	Excluded	No
Neither xenon nor fentanyl induces neuroapoptosis in the newborn pig brain.	2013	Sabir H and Bishop S and Cohen N and Maes E and Liu X and Dingley J and Thoresen M	10.1097/ALN.0b013e318294934d	Pubmed	Excluded	No
Utility of Routine Exercise Testing to Detect Rate-Related QRS Widening in Patients Without Structural Heart Disease on Class Ic Antiarrhythmic Agents (Flecainide and¬†Propafenone).	2015	Vallurupalli S and Pothineni NV and Deshmukh A and Paydak H	10.1016/j.amjcard.2015.05.039	Pubmed	Excluded	No
Prevalence of Hypertension and Its Associated Risk Factors in a Rural Black Population of Mthatha Town, South Africa.	2021	Sharma JR and Mabhida SE and Myers B and Apalata T and Nicol E and Benjeddou M and Muller C and Johnson R	10.3390/ijerph18031215	Pubmed	Excluded	No
Does the first trimester of pregnancy induce alterations in the walking pattern?	2019	Forczek W and Mas≈Ço≈Ñ A and FrƒÖczek B and Cury≈Ço M and Salamaga M and Suder A	10.1371/journal.pone.0209766	Pubmed	Excluded	No
Safety, tolerability and pharmacokinetics of JNJ-1802, a pan-serotype dengue direct antiviral small molecule, in a Phase 1, double-blind, randomized, dose-escalation study in healthy volunteers.	2023	Ackaert O and Vanhoutte F and Verpoorten N and Buelens A and Lachau-Durand S and Lammens L and Hoetelmans R and Van Loock M and Herrera-Taracena G	10.1093/cid/ciad284	Pubmed	Excluded	No
Effects of Low- Versus High-Fidelity Simulations on the Cognitive Burden and Performance of Entry-Level Paramedicine Students: A Mixed-Methods Comparison Trial Using Eye-Tracking, Continuous Heart Rate, Difficulty Rating Scales, Video Observation and Interviews.	2016	Mills BW and Carter OB and Rudd CJ and Claxton LA and Ross NP and Strobel NA	10.1097/SIH.0000000000000119	Pubmed	Excluded	No
Heart rate recovery and aerobic endurance capacity in cancer survivors: interdependence and exercise-induced improvements.	2015	Niederer D and Vogt L and Gonzalez-Rivera J and Schmidt K and Banzer W	10.1007/s00520-015-2719-4	Pubmed	Excluded	No
Sleep Blood Pressure Self-Measured at Home as a Novel Determinant of Organ Damage: Japan Morning Surge Home Blood Pressure (J-HOP) Study.	2015	Kario K and Hoshide S and Haimoto H and Yamagiwa K and Uchiba K and Nagasaka S and Yano Y and Eguchi K and Matsui Y and Shimizu M and Ishikawa J and Ishikawa S	10.1111/jch.12500	Pubmed	Excluded	No
Safety, tolerability, pharmacokinetics, and pharmacodynamics of a TLR7 agonist prodrug RO6870868 in healthy volunteers.	2021	Grippo JF and Folitar I and Passe S and Jiang Q and Rodriguez I and Fettner SH and Calleja E	10.1111/cts.13016	Pubmed	Excluded	No
A Flexible Near-Field Biosensor for Multisite Arterial Blood Flow Detection.	2022	Mohammed N and Cluff K and Sutton M and Villafana-Ibarra B and Loflin BE and Griffith JL and Becker R and Bhandari S and Alruwaili F and Desai J	10.3390/s22218389	Pubmed	Excluded	No
Proposal for the International Society for Cell & Gene Therapy position statement on assays for the quality control and potency assessment of adoptive cellular immunotherapies.	2019	Weil B and Hanley PJ and Lowdell M	10.1016/j.jcyt.2019.02.001	Pubmed	Excluded	No
[Effect of different transpulmonary pressures guided mechanical ventilation on respiratory and hemodynamics of patients with ARDS: a prospective randomized controlled trial].	2017	Li J and Luo Z and Li X and Huang Z and Han J and Li Z and Zhou Z and Chen H	10.3760/cma.j.issn.2095-4352.2017.01.009	Pubmed	Excluded	No
Safety, tolerability, and pharmacokinetics of the selective prostacyclin receptor agonist ralinepag in single and multiple dosing studies of an immediate-release oral formulation in healthy volunteers.	2020	Grundy JS and King CD and Adams JW and Cabell CH	10.1177/2045894020922814	Pubmed	Excluded	No
Electrogram dispersion-guided driver ablation adjunctive to high-quality pulmonary vein isolation in atrial fibrillation of varying durations.	2020	Qin M and Jiang WF and Wu SH and Xu K and Liu X	10.1111/jce.14268	Pubmed	Excluded	No
A multidisciplinary weight loss intervention in obese adolescents with and without sleep-disordered breathing improves cardiometabolic health, whether SDB was normalized or not.	2020	Roche J and Corgosinho FC and Isacco L and Scheuermaier K and Pereira B and Gillet V and Moreira GA and Pradella-Hallinan M and Tufik S and de Mello MT and Mougin F and D√¢maso AR and Thivel D	10.1016/j.sleep.2020.06.030	Pubmed	Excluded	No
Glucose and Fructose Supplementation and Their Acute Effects on Electrocardiographic Time Intervals during Anaerobic Cycling Exercise in Healthy Individuals: A Secondary Outcome Analysis of a Double-Blind Randomized Crossover-Controlled Trial.	2022	Eckstein ML and Zimmermann P and Erlmann MP and Wachsmuth NB and Haupt S and Zimmer RT and Schierbauer J and Herz D and Aberer F and Sourij H and Obermayer-Pietsch B and Moser O	10.3390/nu14163257	Pubmed	Excluded	No
Acute inflammation in young children inhibits C-type natriuretic peptide.	2013	Prickett TC and Hector-Taylor J and Olney RC and Darlow BA and Espiner EA	10.1038/pr.2013.92	Pubmed	Excluded	No
Novel association between a transient receptor potential cation channel subfamily M member 5 expression quantitative trait locus rs35197079 and decreased susceptibility of gestational diabetes mellitus in a Chinese population.	2021	Li X and Lai L and Su J and Chen S and Lin S and Wang B and Gao J and Zhang L and Yao K and Duan S	10.1111/jdi.13572	Pubmed	Excluded	No
Association of number of siblings, birth order, and thinness in 3- to 12-year-old children: a population-based cross-sectional study in Shanghai, China.	2020	Yu T and Chen C and Jin Z and Yang Y and Jiang Y and Hong L and Yu X and Mei H and Jiang F and Huang H and Liu S and Jin X	10.1186/s12887-020-02261-z	Pubmed	Excluded	No
Relations between markers of cardiac remodelling and left ventricular collagen in an isoproterenol-induced heart damage model.	2019	Adamcova M and Baka T and Dolezelova E and Aziriova S and Krajcirovicova K and Karesova I and Stanko P and Repova K and Simko F	10.26402/jpp.2019.1.08	Pubmed	Excluded	No
Safety and cardiovascular effects of multiple-dose administration of aripiprazole and olanzapine in a randomised clinical trial.	2021	Koller D and Almenara S and Mej√≠a G and Saiz-Rodr√≠guez M and Zubiaur P and Rom√°n M and Ochoa D and Wojnicz A and Mart√≠n S and Romero-Palaci√°n D and Navares-G√≥mez M and Abad-Santos F	10.1002/hup.2761	Pubmed	Excluded	No
Validation of a Short Form for Health Literacy Assessment Using Talking Touchscreen Technology.	2020	Slesinger NC and Yost KJ and Choi SW and Hahn EA	10.3928/24748307-20200909-01	Pubmed	Excluded	No
Nonalcoholic fatty liver disease is associated with dysbiosis independent of body mass index and insulin resistance.	2018	Da Silva HE and Teterina A and Comelli EM and Taibi A and Arendt BM and Fischer SE and Lou W and Allard JP	10.1038/s41598-018-19753-9	Pubmed	Excluded	No
A hybrid Forecast Cost Benefit Classification of diabetes mellitus prevalence based on epidemiological study on Real-life patient's data.	2019	Sohail MN and Jiadong R and Uba MM and Irshad M and Iqbal W and Arshad J and John AV	10.1038/s41598-019-46631-9	Pubmed	Excluded	No
Usefulness of Failed Electrical Cardioversion for Early Recurrence After Catheter Ablation for Atrial Fibrillation as a Predictor of Future Recurrence.	2019	Nakamaru R and Tanaka N and Okada M and Tanaka K and Ninomiya Y and Hirao Y and Oka T and Inoue H and Koyama Y and Okamura A and Iwakura K and Rakugi H and Sakata Y and Fujii K and Inoue K	10.1016/j.amjcard.2018.11.039	Pubmed	Excluded	No
Analysis of percutaneous kyphoplasty under different types of anesthesia for the treatment of multiple osteoporotic vertebral fractures.	2020	Zhang S and Xu S and Yang J and Wang S and Wang Q	10.1186/s12891-020-03778-1	Pubmed	Excluded	No
Discrepancies in the diagnosis of hypertension in adolescents according to available office and home high blood pressure criteria.	2022	Feitosa FGAM and Feitosa ADM and Mota-Gomes MA and Paiva AMG and Barroso WS and Miranda RD and Barbosa ECD and Brand√£o AA and Jardim TSV and Jardim PCBV and Feitosa ABM and Santos MVC and Lima-Filho JL and Sposito AC and Nadruz W Jr	10.1111/jch.14406	Pubmed	Excluded	No
The Consortium of Metabolomics Studies (COMETS): Metabolomics in 47 Prospective Cohort Studies.	2019	Yu B and Zanetti KA and Temprosa M and Albanes D and Appel N and Barrera CB and Ben-Shlomo Y and Boerwinkle E and Casas JP and Clish C and Dale C and Dehghan A and Derkach A and Eliassen AH and Elliott P and Fahy E and Gieger C and Gunter MJ and Harada S and Harris T and Herr DR and Herrington D and Hirschhorn JN and Hoover E and Hsing AW and Johansson M and Kelly RS and Khoo CM and Kivim√§ki M a…	10.1093/aje/kwz028	Pubmed	Excluded	No
Cardiac sympathetic activation and parasympathetic withdrawal during psychosocial stress exposure in 6-month-old infants.	2020	Ritz T and Schulz SM and Rosenfield D and Wright RJ and Bosquet Enlow M	10.1111/psyp.13673	Pubmed	Excluded	No
Gait Speed as a Screening Tool for Foot Pain and the Risk of Falls in Community-Dwelling Older Women: A Cross-Sectional Study.	2020	≈†tefan L and Kasoviƒá M and Zvonar M	10.2147/CIA.S260931	Pubmed	Excluded	No
Effects of an 8-Week In-Season Elastic Band Training Program on Explosive Muscle Performance, Change of Direction, and Repeated Changes of Direction in the Lower Limbs of Junior Male Handball Players.	2019	Aloui G and Hammami M and Fathloun M and Hermassi S and Gaamouri N and Shephard RJ and Chelly MS	10.1519/JSC.0000000000002786	Pubmed	Excluded	No
Sleeve gastrectomy versus Roux-en-Y gastric bypass for type 2 diabetes and morbid obesity: double-blind randomised clinical trial protocol.	2016	Murphy R and Evennett NJ and Clarke MG and Robinson SJ and Humphreys L and Jones B and Kim DD and Cutfield R and Plank LD and Hammodat H and Booth MW	10.1136/bmjopen-2016-011416	Pubmed	Excluded	No
Relationship Between High Blood Pressure, Atrial Cardiopathy, and Mortality in the General Population.	2023	Imtiaz Ahmad M and Mendys PM and Kelly SP and Chen LY and Soliman EZ	10.1093/ajh/hpac087	Pubmed	Excluded	No
Safety, pharmacokinetics and pharmacodynamics of TAK-418, a novel inhibitor of the epigenetic modulator lysine-specific demethylase 1A.	2021	Yin W and Arkilo D and Khudyakov P and Hazel J and Gupta S and Quinton MS and Lin J and Hartman DS and Bednar MM and Rosen L and Wendland JR	10.1111/bcp.14912	Pubmed	Excluded	No
Rapid weight loss influences the physical, psychological and biological responses during a simulated competition in national judo athletes.	2020	Isacco L and Degoutte F and Ennequin G and Pereira B and Thivel D and Filaire E	10.1080/17461391.2019.1657503	Pubmed	Excluded	No
Epigenome-wide association study in Chinese monozygotic twins identifies DNA methylation loci associated with blood pressure.	2023	Wang W and Yao J and Li W and Wu Y and Duan H and Xu C and Tian X and Li S and Tan Q and Zhang D	10.1186/s13148-023-01457-1	Pubmed	Excluded	No
Ductus venosus closure results in transient portal hypertension--is this the silent trigger for necrotizing enterocolitis?	2013	Sulemanji MN and Azpurua H and Suh M and Potanos K and Cauley R and Kunisaki SM and Modi B and Zurakowski D and Fishman SJ and Kim HB	10.1016/j.jpedsurg.2013.01.022	Pubmed	Excluded	No
Device Therapies Among Patients Receiving Primary Prevention Implantable Cardioverter-Defibrillators in the Cardiovascular Research Network.	2018	Greenlee RT and Go AS and Peterson PN and Cassidy-Bushrow AE and Gaber C and Garcia-Montilla R and Glenn KA and Gupta N and Gurwitz JH and Hammill SC and Hayes JJ and Kadish A and Magid DJ and McManus DD and Multerer D and Powers JD and Reifler LM and Reynolds K and Schuger C and Sharma PP and Smith DH and Suits M and Sung SH and Varosy PD and Vidaillet HJ and Masoudi FA	10.1161/JAHA.117.008292	Pubmed	Excluded	No
The Impact of the ENDORSE Digital Weight Management Program on the Metabolic Profile of Children and Adolescents with Overweight and Obesity and on Food Parenting Practices.	2023	Pervanidou P and Chatzidaki E and Nicolaides NC and Voutetakis A and Polychronaki N and Chioti V and Kitani RA and Kyrkopoulou E and Zarkogianni K and Kalafatis E and Mitsis K and Perakis Œö and Nikita K and Kanaka-Gantenbein C	10.3390/nu15071777	Pubmed	Excluded	No
Electrocardiographic biomarkers to predict atrial fibrillation in sinus rhythm electrocardiograms.	2021	Sanz-Garc√≠a A and Cecconi A and Vera A and Camarasaltas JM and Alfonso F and Ortega GJ and Jimenez-Borreguero J	10.1136/heartjnl-2021-319120	Pubmed	Excluded	No
Seeking the driver in tumours with apparent normal molecular profile on comparative genomic hybridization and targeted gene panel sequencing: what is the added value of whole exome sequencing?	2016	Postel-Vinay S and Boursin Y and Massard C and Hollebecque A and Ileana E and Chiron M and Jung J and Lee JS and Balogh Z and Adam J and Vielh P and Angevin E and Lacroix L and Soria JC	10.1093/annonc/mdv570	Pubmed	Excluded	No
Validation of a brief step-test protocol for estimation of peak oxygen uptake.	2015	Beutner F and Ubrich R and Zachariae S and Engel C and Sandri M and Teren A and Gielen S	10.1177/2047487314533216	Pubmed	Excluded	No
Development and Validation of a Novel Food-Based Global Diet Quality Score (GDQS).	2021	Bromage S and Batis C and Bhupathiraju SN and Fawzi WW and Fung TT and Li Y and Deitchler M and Angulo E and Birk N and Castellanos-Guti√©rrez A and He Y and Fang Y and Matsuzaki M and Zhang Y and Moursi M and Gicevic S and Holmes MD and Isanaka S and Kinra S and Sachs SE and Stampfer MJ and Stern D and Willett WC	10.1093/jn/nxab244	Pubmed	Excluded	No
Drug compound screening in single and integrated multi-organoid body-on-a-chip systems.	2020	Skardal A and Aleman J and Forsythe S and Rajan S and Murphy S and Devarasetty M and Pourhabibi Zarandi N and Nzou G and Wicks R and Sadri-Ardekani H and Bishop C and Soker S and Hall A and Shupe T and Atala A	10.1088/1758-5090/ab6d36	Pubmed	Excluded	No
Can a validated sleep apnea scoring system predict cardiopulmonary events using propofol sedation for routine EGD or colonoscopy? A prospective cohort study.	2014	Mehta PP and Kochhar G and Kalra S and Maurer W and Tetzlaff J and Singh G and Lopez R and Sanaka MR and Vargo JJ	10.1016/j.gie.2013.09.022	Pubmed	Excluded	No
Quantitative Pectoralis Muscle Area is Associated with the Development of Lung Cancer in a Large Lung Cancer Screening Cohort.	2020	Gazourian L and Durgana CS and Huntley D and Rizzo GS and Thedinger WB and Regis SM and Price LL and Pagura EJ and Lamb C and Rieger-Christ K and Thomson CC and Stefanescu CF and Sanayei A and Long WP and McKee AB and Washko GR and Est√©par RSJ and Wald C and Liesching TN and McKee BJ	10.1007/s00408-020-00388-5	Pubmed	Excluded	No
Ablation of typical atrial flutter guided by the paced PR interval on the surface electrocardiogram: a proof of concept study.	2019	Madaffari A and Krisai P and Spies F and Knecht S and Schaer B and Kojic D and K√ºhne M and Sticherling C and Osswald S	10.1093/europace/euz208	Pubmed	Excluded	No
Induced hypothermia in severe bacterial meningitis: a randomized clinical trial.	2013	Mourvillier B and Tubach F and van de Beek D and Garot D and Pichon N and Georges H and Lefevre LM and Bollaert PE and Boulain T and Luis D and Cariou A and Girardie P and Chelha R and Megarbane B and Delahaye A and Chalumeau-Lemoine L and Legriel S and Beuret P and Brivet F and Bruel C and Camou F and Chatellier D and Chillet P and Clair B and Constantin JM and Duguet A and Galliot R and Bayle F…	10.1001/jama.2013.280506	Pubmed	Excluded	No
Nutritional and safety outcomes from an open-label micronutrient intervention for pediatric bipolar spectrum disorders.	2013	Frazier EA and Gracious B and Arnold LE and Failla M and Chitchumroonchokchai C and Habash D and Fristad MA	10.1089/cap.2012.0098	Pubmed	Excluded	No
[truncated: 3,931 more rows]
